# Supplementary material for: Investigation of the Performance of Various Low-Cost Radon Monitors under Variable Environmental Conditions
Source: Sensors (Basel). 2024 Mar 13;24(6):1836. doi: 10.3390/s24061836 (PMC10975208; doi:10.3390/s24061836)
Supplement: Supplementary file 1 [file sensors-24-01836-s001.zip]

Archive with 1 entries (1 files):
- sensors-2902202-supplementary.xlsx
