# Supplementary material for: Investigation of the Performance of Various Low-Cost Radon Monitors under Variable Environmental Conditions
Source: Sensors (Basel). 2024 Mar 13;24(6):1836. doi: 10.3390/s24061836 (PMC10975208; doi:10.3390/s24061836)
Supplement: Supplementary file 1 [file sensors-24-01836-s001.zip › sensors-2902202-supplementary.xlsx]

## Sheet: Radon
AlphaGUARD		EcoQube		RadonEye		RadonEye Plus2		Spirit		ViewPlus		ViewRadon		WavePlus
Date	C* (Bq/m3)	Date	C* (Bq/m3)	Date	C* (Bq/m3)	Date	C* (Bq/m3)	Date	C* (Bq/m3)	Date	C* (Bq/m3)	Date	C* (Bq/m3)	Date	C* (Bq/m3)
2023-07-01	72.47	2023-07-01 10:30:00	565	2023-07-01 00:20:00	119	2023-07-01 00:30:00	89	2023-07-01	60	2023-07-01	100	2023-07-01	109	2023-07-01 00:21:00	155
2023-07-01 00:10:00	70.91	2023-07-01 11:30:00	489	2023-07-01 01:20:00	122	2023-07-01 01:30:00	78	2023-07-01 00:10:00	50	2023-07-01 00:20:00	100	2023-07-01 00:20:00	109	2023-07-01 01:21:00	158
2023-07-01 00:20:00	115.62	2023-07-01 12:30:00	496	2023-07-01 02:20:00	92	2023-07-01 02:30:00	74	2023-07-01 00:20:00	50	2023-07-01 00:40:00	101	2023-07-01 00:40:00	112	2023-07-01 02:21:00	154
2023-07-01 00:30:00	423.87	2023-07-01 13:29:59	435	2023-07-01 03:20:00	82	2023-07-01 03:30:00	87	2023-07-01 00:30:00	50	2023-07-01 01:00:00	101	2023-07-01 01:00:00	112	2023-07-01 03:21:00	154
2023-07-01 00:40:00	127.51	2023-07-01 14:29:59	346	2023-07-01 04:19:59	89	2023-07-01 04:30:00	89	2023-07-01 00:40:00	50	2023-07-01 01:20:00	101	2023-07-01 01:20:00	112	2023-07-01 04:21:00	157
2023-07-01 00:50:00	55.89	2023-07-01 15:29:59	388	2023-07-01 05:19:59	79	2023-07-01 05:30:00	59	2023-07-01 00:50:00	50	2023-07-01 01:40:00	103	2023-07-01 01:40:00	111	2023-07-01 05:21:00	166
2023-07-01 01:00:00	169.3	2023-07-01 16:29:59	381	2023-07-01 06:19:59	96	2023-07-01 06:30:00	89	2023-07-01 01:00:00	40	2023-07-01 02:00:00	103	2023-07-01 02:00:00	111	2023-07-01 06:21:00	160
2023-07-01 01:10:00	165.81	2023-07-01 17:29:59	415	2023-07-01 07:19:59	103	2023-07-01 07:30:00	119	2023-07-01 01:10:00	30	2023-07-01 02:20:00	103	2023-07-01 02:20:00	111	2023-07-01 07:21:00	161
2023-07-01 01:20:00	169.8	2023-07-01 18:29:59		2023-07-01 08:19:59	111	2023-07-01 08:30:00	134	2023-07-01 01:20:00	30	2023-07-01 02:40:00	103	2023-07-01 02:40:00	109	2023-07-01 08:21:00	164
2023-07-01 01:30:00	192.37	2023-07-01 19:29:59		2023-07-01 09:19:59	130	2023-07-01 09:30:00	205	2023-07-01 01:30:00	30	2023-07-01 03:00:00	103	2023-07-01 03:00:00	109	2023-07-01 09:21:00	178
2023-07-01 01:40:00	75.47	2023-07-01 20:29:59		2023-07-01 10:19:59	153	2023-07-01 10:30:00	242	2023-07-01 01:40:00	30	2023-07-01 03:20:00	103	2023-07-01 03:20:00	109	2023-07-01 10:21:00	166
2023-07-01 01:50:00	164.51	2023-07-01 21:29:59		2023-07-01 11:19:59	219	2023-07-01 11:30:00	383	2023-07-01 01:50:00	30	2023-07-01 03:40:00	98	2023-07-01 03:40:00	103	2023-07-01 11:21:00	171
2023-07-01 02:00:00	149.53	2023-07-01 22:29:59		2023-07-01 12:19:59	204	2023-07-01 12:30:00	410	2023-07-01 02:00:00	30	2023-07-01 04:00:00	98	2023-07-01 04:00:00	103	2023-07-01 12:21:00	167
2023-07-01 02:10:00	102.21	2023-07-01 23:29:59		2023-07-01 13:19:59	374	2023-07-01 13:30:00	390	2023-07-01 02:10:00	30	2023-07-01 04:20:00	98	2023-07-01 04:20:00	103	2023-07-01 13:21:00	192
2023-07-01 02:20:00	189.2	2023-07-02 00:29:59		2023-07-01 14:19:59	385	2023-07-01 14:30:00	351	2023-07-01 02:20:00	40	2023-07-01 04:40:00	101	2023-07-01 04:40:00	100	2023-07-01 14:21:00	200
2023-07-01 02:30:00	126.8	2023-07-02 01:29:59		2023-07-01 15:19:59	350	2023-07-01 15:30:00	280	2023-07-01 02:30:00	40	2023-07-01 05:00:00	101	2023-07-01 05:00:00	100	2023-07-01 15:21:00	216
2023-07-01 02:40:00	443.71	2023-07-02 02:29:59		2023-07-01 16:19:59	393	2023-07-01 16:30:00	346	2023-07-01 02:40:00	40	2023-07-01 05:20:00	101	2023-07-01 05:20:00	100	2023-07-01 16:21:00	214
2023-07-01 02:50:00	84.9	2023-07-02 03:29:59		2023-07-01 17:19:59	370	2023-07-01 17:30:00	357	2023-07-01 02:50:00	40	2023-07-01 05:40:00	103	2023-07-01 05:40:00	106	2023-07-01 17:21:00	225
2023-07-01 03:00:00	146.16	2023-07-02 04:29:59		2023-07-01 18:19:59	314	2023-07-01 18:30:00	339	2023-07-01 03:00:00	50	2023-07-01 06:00:00	103	2023-07-01 06:00:00	106	2023-07-01 18:21:00	234
2023-07-01 03:10:00	195.28	2023-07-02 05:29:59		2023-07-01 19:19:59	314	2023-07-01 19:30:00	294	2023-07-01 03:10:00	50	2023-07-01 06:20:00	103	2023-07-01 06:20:00	106	2023-07-01 19:21:00	246
2023-07-01 03:20:00	5.8	2023-07-02 06:29:59		2023-07-01 20:19:59	353	2023-07-01 20:30:00	241	2023-07-01 03:20:00	60	2023-07-01 06:40:00	110	2023-07-01 06:40:00	108	2023-07-01 20:21:00	250
2023-07-01 03:30:00	101.35	2023-07-02 07:29:59		2023-07-01 21:19:59	335	2023-07-01 21:30:00	203	2023-07-01 03:30:00	60	2023-07-01 07:00:00	110	2023-07-01 07:00:00	108	2023-07-01 21:21:00	244
2023-07-01 03:40:00	166.07	2023-07-02 08:29:59		2023-07-01 22:19:59	276	2023-07-01 22:30:00	218	2023-07-01 03:40:00	60	2023-07-01 07:20:00	110	2023-07-01 07:20:00	108	2023-07-01 22:21:00	242
2023-07-01 03:50:00	123.39	2023-07-02 09:29:59		2023-07-01 23:19:59	246	2023-07-01 23:30:00	197	2023-07-01 03:50:00	60	2023-07-01 07:40:00	113	2023-07-01 07:40:00	119	2023-07-01 23:21:00	242
2023-07-01 04:00:00	214.7	2023-07-02 10:29:59		2023-07-02 00:19:59	219	2023-07-02 00:30:00	210	2023-07-01 04:00:00	60	2023-07-01 08:00:00	113	2023-07-01 08:00:00	119	2023-07-02 00:21:00	240
2023-07-01 04:10:00	115.72	2023-07-02 11:29:59		2023-07-02 01:19:59	174	2023-07-02 01:30:00	153	2023-07-01 04:10:00	60	2023-07-01 08:20:00	113	2023-07-01 08:20:00	119	2023-07-02 01:21:00	236
2023-07-01 04:20:00	122.16	2023-07-02 12:29:59		2023-07-02 02:19:59	172	2023-07-02 02:30:00	163	2023-07-01 04:20:00	60	2023-07-01 08:40:00	104	2023-07-01 08:40:00	124	2023-07-02 02:21:00	238
2023-07-01 04:30:00	268.57	2023-07-02 13:29:59		2023-07-02 03:19:59	198	2023-07-02 03:30:00	140	2023-07-01 04:30:00	60	2023-07-01 09:00:00	104	2023-07-01 09:00:00	124	2023-07-02 03:21:00	250
2023-07-01 04:40:00	99.51	2023-07-02 14:29:59		2023-07-02 04:19:59	148	2023-07-02 04:30:00	154	2023-07-01 04:40:00	60	2023-07-01 09:20:00	104	2023-07-01 09:20:00	124	2023-07-02 04:21:00	259
2023-07-01 04:50:00	191.58	2023-07-02 15:29:59		2023-07-02 05:19:59	142	2023-07-02 05:30:00	157	2023-07-01 04:50:00	60	2023-07-01 09:40:00	116	2023-07-01 09:40:00	129	2023-07-02 05:21:00	256
2023-07-01 05:00:00	153.29	2023-07-02 16:29:59		2023-07-02 06:19:59	172	2023-07-02 06:30:00	174	2023-07-01 05:00:00	60	2023-07-01 10:00:00	116	2023-07-01 10:00:00	129	2023-07-03 05:20:59	256
2023-07-01 05:10:00	232.28	2023-07-02 17:29:59		2023-07-02 07:19:59	163	2023-07-02 07:30:00	185	2023-07-01 05:10:00	60	2023-07-01 10:20:00	116	2023-07-01 10:20:00	129	2023-07-02 07:21:00	266
2023-07-01 05:20:00	5.4	2023-07-02 18:29:59		2023-07-02 08:19:59	189	2023-07-02 08:30:00	193	2023-07-01 05:20:00	60	2023-07-01 10:40:00	116	2023-07-01 10:40:00	148	2023-07-02 08:21:00	273
2023-07-01 05:30:00	146.65	2023-07-02 19:29:59		2023-07-02 09:19:59	209	2023-07-02 09:30:00	212	2023-07-01 05:30:00	60	2023-07-01 11:00:00	116	2023-07-01 11:00:00	148	2023-07-02 09:21:00	256
2023-07-01 05:40:00	295.19	2023-07-02 20:29:59		2023-07-02 10:19:59	159	2023-07-02 10:30:00	224	2023-07-01 05:40:00	70	2023-07-01 11:20:00	116	2023-07-01 11:20:00	148	2023-07-02 10:21:00	263
2023-07-01 05:50:00	194.46	2023-07-02 21:29:59		2023-07-02 11:19:59	243	2023-07-02 11:30:00	255	2023-07-01 05:50:00	80	2023-07-01 11:40:00	127	2023-07-01 11:40:00	152	2023-07-02 11:21:00	266
2023-07-01 06:00:00	356.29	2023-07-02 22:29:59		2023-07-02 12:19:59	249	2023-07-02 12:30:00	259	2023-07-01 06:00:00	80	2023-07-01 12:00:00	127	2023-07-01 12:00:00	152	2023-07-02 12:21:00	267
2023-07-01 06:10:00	67.41	2023-07-02 23:29:59		2023-07-02 13:19:59	261	2023-07-02 13:30:00	268	2023-07-01 06:10:00	80	2023-07-01 12:20:00	127	2023-07-01 12:20:00	152	2023-07-02 13:21:00	253
2023-07-01 06:20:00	234.43	2023-07-03 00:29:59		2023-07-02 14:19:59	254	2023-07-02 14:30:00	253	2023-07-01 06:20:00	80	2023-07-01 12:40:00	125	2023-07-01 12:40:00	153	2023-07-02 14:21:00	245
2023-07-01 06:30:00	169.6	2023-07-03 01:29:59		2023-07-02 15:19:59	277	2023-07-02 15:30:00	237	2023-07-01 06:30:00	200	2023-07-01 13:00:00	125	2023-07-01 13:00:00	153	2023-07-02 15:21:00	233
2023-07-01 06:40:00	70.53	2023-07-03 02:29:59		2023-07-02 16:19:59	315	2023-07-02 16:30:00	226	2023-07-01 06:40:00	220	2023-07-01 13:20:00	125	2023-07-01 13:20:00	153	2023-07-02 16:21:00	225
2023-07-01 06:50:00	110.89	2023-07-03 03:29:59		2023-07-02 17:19:59	257	2023-07-02 17:30:00	136	2023-07-01 06:50:00	240	2023-07-01 13:40:00	135	2023-07-01 13:40:00	160	2023-07-02 17:21:00	210
2023-07-01 07:00:00	183.24	2023-07-03 04:29:59		2023-07-02 18:19:59	216	2023-07-02 18:30:00	130	2023-07-01 07:00:00	280	2023-07-01 14:00:00	135	2023-07-01 14:00:00	160	2023-07-02 18:21:00	195
2023-07-01 07:10:00	127.43	2023-07-03 05:29:59		2023-07-02 19:19:59	129	2023-07-02 19:30:00	83	2023-07-01 07:10:00	300	2023-07-01 14:20:00	135	2023-07-01 14:20:00	160	2023-07-02 19:21:00	178
2023-07-01 07:20:00	291.27	2023-07-03 06:29:59		2023-07-02 20:19:59	130	2023-07-02 20:30:00	52	2023-07-01 07:20:00	320	2023-07-01 14:40:00	138	2023-07-01 14:40:00	157	2023-07-02 20:21:00	170
2023-07-01 07:30:00	268.48	2023-07-03 07:29:59	174	2023-07-02 21:19:59	89	2023-07-02 21:30:00	67	2023-07-01 07:30:00	290	2023-07-01 15:00:00	138	2023-07-01 15:00:00	157	2023-07-02 21:21:00	164
2023-07-01 07:40:00	178.52	2023-07-03 08:29:59	303	2023-07-02 22:19:59	85	2023-07-02 22:30:00	57	2023-07-01 07:40:00	250	2023-07-01 15:20:00	138	2023-07-01 15:20:00	157	2023-07-02 22:21:00	166
2023-07-01 07:50:00	87.77	2023-07-03 09:29:59	279	2023-07-02 23:19:59	89	2023-07-02 23:30:00	80	2023-07-01 07:50:00	210	2023-07-01 15:40:00	146	2023-07-01 15:40:00	159	2023-07-02 23:21:00	164
2023-07-01 08:00:00	178.31	2023-07-03 10:29:59	311	2023-07-03 00:19:59	68	2023-07-03 00:30:00	89	2023-07-01 08:00:00	180	2023-07-01 16:00:00	146	2023-07-01 16:00:00	159	2023-07-03 00:21:00	162
2023-07-01 08:10:00	257	2023-07-03 11:29:59	327	2023-07-03 01:19:59	65	2023-07-03 01:30:00	98	2023-07-01 08:10:00	190	2023-07-01 16:20:00	146	2023-07-01 16:20:00	159	2023-07-03 01:21:00	168
2023-07-01 08:20:00	116.48	2023-07-03 12:29:59	303	2023-07-03 02:19:59	65	2023-07-03 02:30:00	76	2023-07-01 08:20:00	180	2023-07-01 16:40:00	153	2023-07-01 16:40:00	163	2023-07-03 02:21:00	174
2023-07-01 08:30:00	352.29	2023-07-03 13:29:59	286	2023-07-03 03:19:59	65	2023-07-03 03:30:00	87	2023-07-01 08:30:00	200	2023-07-01 17:00:00	153	2023-07-01 17:00:00	163	2023-07-03 03:21:00	168
2023-07-01 08:40:00	346.59	2023-07-03 14:29:59	182	2023-07-03 04:19:59	90	2023-07-03 04:30:00	127	2023-07-01 08:40:00	220	2023-07-01 17:20:00	153	2023-07-01 17:20:00	163	2023-07-03 04:21:00	156
2023-07-01 08:50:00	281.76	2023-07-03 15:29:59	116	2023-07-03 05:19:59	108	2023-07-03 05:30:00	134	2023-07-01 08:50:00	240	2023-07-01 17:40:00	162	2023-07-01 17:40:00	172	2023-07-03 05:21:00	154
2023-07-01 09:00:00	259.73	2023-07-03 16:29:59		2023-07-03 06:19:59	130	2023-07-03 06:30:00	147	2023-07-01 09:00:00	250	2023-07-01 18:00:00	162	2023-07-01 18:00:00	172	2023-07-03 06:21:00	151
2023-07-01 09:10:00	296.41	2023-07-03 17:29:59		2023-07-03 07:19:59	144	2023-07-03 07:30:00	180	2023-07-01 09:10:00	260	2023-07-01 18:20:00	162	2023-07-01 18:20:00	172	2023-07-03 07:21:00	146
2023-07-01 09:20:00	234.5	2023-07-03 18:29:59		2023-07-03 08:19:59	175	2023-07-03 08:30:00	205	2023-07-01 09:20:00	270	2023-07-01 18:40:00	164	2023-07-01 18:40:00	180	2023-07-03 08:21:00	144
2023-07-01 09:30:00	257.85	2023-07-03 19:29:59		2023-07-03 09:19:59	202	2023-07-03 09:30:00	228	2023-07-01 09:30:00	260	2023-07-01 19:00:00	164	2023-07-01 19:00:00	180	2023-07-03 09:21:00	152
2023-07-01 09:40:00	317.79	2023-07-03 20:29:59		2023-07-03 10:19:59	223	2023-07-03 10:30:00	296	2023-07-01 09:40:00	270	2023-07-01 19:20:00	164	2023-07-01 19:20:00	180	2023-07-03 10:21:00	153
2023-07-01 09:50:00	484.19	2023-07-03 21:29:59		2023-07-03 11:19:59	246	2023-07-03 11:30:00	284	2023-07-01 09:50:00	290	2023-07-01 19:40:00	165	2023-07-01 19:40:00	184	2023-07-03 11:21:00	149
2023-07-01 10:00:00	466.77	2023-07-03 22:29:59		2023-07-03 12:19:59	281	2023-07-03 12:30:00	284	2023-07-01 10:00:00	280	2023-07-01 20:00:00	165	2023-07-01 20:00:00	184	2023-07-03 12:21:00	149
2023-07-01 10:10:00	303.92	2023-07-03 23:29:59		2023-07-03 13:19:59	273	2023-07-03 13:30:00	257	2023-07-01 10:10:00	270	2023-07-01 20:20:00	165	2023-07-01 20:20:00	184	2023-07-03 13:21:00	140
2023-07-01 10:20:00	464.36	2023-07-04 00:29:59		2023-07-03 14:19:59	273	2023-07-03 14:30:00	224	2023-07-01 10:20:00	280	2023-07-01 20:40:00	169	2023-07-01 20:40:00	190	2023-07-03 14:21:00	140
2023-07-01 10:30:00	445.67	2023-07-04 01:29:59		2023-07-03 15:19:59	295	2023-07-03 15:30:00	147	2023-07-01 10:30:00	280	2023-07-01 21:00:00	169	2023-07-01 21:00:00	190	2023-07-03 15:21:00	136
2023-07-01 10:40:00	613.91	2023-07-04 02:29:59		2023-07-03 16:19:59	215	2023-07-03 16:30:00	136	2023-07-01 10:40:00	310	2023-07-01 21:20:00	169	2023-07-01 21:20:00	190	2023-07-03 16:21:00	136
2023-07-01 10:50:00	368.16	2023-07-04 03:29:59		2023-07-03 17:19:59	183	2023-07-03 17:30:00	100	2023-07-01 10:50:00	330	2023-07-01 21:40:00	176	2023-07-01 21:40:00	191	2023-07-03 17:21:00	143
2023-07-01 11:00:00	392.6	2023-07-04 04:29:59		2023-07-03 18:19:59	126	2023-07-03 18:30:00	59	2023-07-01 11:00:00	350	2023-07-01 22:00:00	176	2023-07-01 22:00:00	191	2023-07-03 18:21:00	147
2023-07-01 11:10:00	507.91	2023-07-04 05:29:59		2023-07-03 19:19:59	85	2023-07-03 19:30:00	82	2023-07-01 11:10:00	340	2023-07-01 22:20:00	176	2023-07-01 22:20:00	191	2023-07-03 19:21:00	147
2023-07-01 11:20:00	306.43	2023-07-04 06:29:59		2023-07-03 20:19:59	82	2023-07-03 20:30:00	70	2023-07-01 11:20:00	330	2023-07-01 22:40:00	181	2023-07-01 22:40:00	198	2023-07-03 20:21:00	151
2023-07-01 11:30:00	509.98	2023-07-04 07:29:59		2023-07-03 21:19:59	86	2023-07-03 21:30:00	91	2023-07-01 11:30:00	350	2023-07-01 23:00:00	181	2023-07-01 23:00:00	198	2023-07-03 21:21:00	151
2023-07-01 11:40:00	484.6	2023-07-04 08:29:59		2023-07-03 22:19:59	65	2023-07-03 22:30:00	82	2023-07-01 11:40:00	320	2023-07-01 23:20:00	181	2023-07-01 23:20:00	198	2023-07-03 22:21:00	151
2023-07-01 11:50:00	486.04	2023-07-04 09:29:59		2023-07-03 23:19:59	96	2023-07-03 23:30:00	110	2023-07-01 11:50:00	330	2023-07-01 23:40:00	176	2023-07-01 23:40:00	200	2023-07-03 23:21:00	156
2023-07-01 12:00:00	437.77	2023-07-04 10:29:59		2023-07-04 00:19:59	103	2023-07-04 00:30:00	98	2023-07-01 12:00:00	320	2023-07-02	176	2023-07-02	200	2023-07-04 00:21:00	162
2023-07-01 12:10:00	396.34	2023-07-04 11:29:59		2023-07-04 01:19:59	127	2023-07-04 01:30:00	121	2023-07-01 12:10:00	340	2023-07-02 00:20:00	176	2023-07-02 00:20:00	200	2023-07-04 01:21:00	158
2023-07-01 12:20:00	471.6	2023-07-04 12:29:59		2023-07-04 02:19:59	107	2023-07-04 02:30:00	123	2023-07-01 12:20:00	360	2023-07-02 00:40:00	176	2023-07-02 00:40:00	196	2023-07-04 02:21:00	153
2023-07-01 12:30:00	352.03	2023-07-04 13:29:59		2023-07-04 03:19:59	94	2023-07-04 03:30:00	95	2023-07-01 12:30:00	380	2023-07-02 01:00:00	176	2023-07-02 01:00:00	196	2023-07-04 03:21:00	157
2023-07-01 12:40:00	447.24	2023-07-04 14:29:59		2023-07-04 04:19:59	90	2023-07-04 04:30:00	106	2023-07-01 12:40:00	380	2023-07-02 01:20:00	176	2023-07-02 01:20:00	196	2023-07-04 04:21:00	152
2023-07-01 12:50:00	444.76	2023-07-04 15:29:59		2023-07-04 05:19:59	111	2023-07-04 05:30:00	82	2023-07-01 12:50:00	360	2023-07-02 01:40:00	175	2023-07-02 01:40:00	198	2023-07-04 05:21:00	154
2023-07-01 13:00:00	384.54	2023-07-04 16:29:59		2023-07-04 06:19:59	103	2023-07-04 06:30:00	106	2023-07-01 13:00:00	340	2023-07-02 02:00:00	175	2023-07-02 02:00:00	198	2023-07-04 06:21:00	165
2023-07-01 13:10:00	529.21	2023-07-04 17:29:59		2023-07-04 07:19:59	119	2023-07-04 07:30:00	123	2023-07-01 13:10:00	320	2023-07-02 02:20:00	175	2023-07-02 02:20:00	198	2023-07-04 07:21:00	169
2023-07-01 13:20:00	355.75	2023-07-04 18:29:59	190	2023-07-04 08:19:59	130	2023-07-04 08:30:00	163	2023-07-01 13:20:00	310	2023-07-02 02:40:00	188	2023-07-02 02:40:00	200	2023-07-04 08:21:00	166
2023-07-01 13:30:00	465.63	2023-07-04 19:29:59	281	2023-07-04 09:19:59	149	2023-07-04 09:30:00	180	2023-07-01 13:30:00	300	2023-07-02 03:00:00	188	2023-07-02 03:00:00	200	2023-07-04 09:21:00	176
2023-07-01 13:40:00	325.26	2023-07-04 20:29:59	307	2023-07-04 10:19:59	186	2023-07-04 10:30:00	161	2023-07-01 13:40:00	300	2023-07-02 03:20:00	188	2023-07-02 03:20:00	200	2023-07-04 10:21:00	184
2023-07-01 13:50:00	403.16	2023-07-04 21:29:59	303	2023-07-04 11:19:59	213	2023-07-04 11:30:00	205	2023-07-01 13:50:00	320	2023-07-02 03:40:00	196	2023-07-02 03:40:00	201	2023-07-04 11:21:00	182
2023-07-01 14:00:00	343.67	2023-07-04 22:29:59	251	2023-07-04 12:19:59	208	2023-07-04 12:30:00	418	2023-07-01 14:00:00	320	2023-07-02 04:00:00	196	2023-07-02 04:00:00	201	2023-07-04 12:21:00	192
2023-07-01 14:10:00	292.53	2023-07-04 23:29:59	249	2023-07-04 13:19:59	254	2023-07-04 13:30:00	582	2023-07-01 14:10:00	330	2023-07-02 04:20:00	196	2023-07-02 04:20:00	201	2023-07-04 13:21:00	207
2023-07-01 14:20:00	411.44	2023-07-05 00:29:59	230	2023-07-04 14:19:59	439	2023-07-04 14:30:00	357	2023-07-01 14:20:00	340	2023-07-02 04:40:00	196	2023-07-02 04:40:00	200	2023-07-04 14:21:00	212
2023-07-01 14:30:00	389.19	2023-07-05 01:29:59	211	2023-07-04 15:19:59	698	2023-07-04 15:30:00	376	2023-07-01 14:30:00	320	2023-07-02 05:00:00	196	2023-07-02 05:00:00	200	2023-07-04 15:21:00	225
2023-07-01 14:40:00	575.52	2023-07-05 02:29:59	192	2023-07-04 16:19:59	374	2023-07-04 16:30:00	436	2023-07-01 14:40:00	310	2023-07-02 05:20:00	196	2023-07-02 05:20:00	200	2023-07-04 16:21:00	234
2023-07-01 14:50:00	444.42	2023-07-05 03:29:59	194	2023-07-04 17:19:59	433	2023-07-04 17:30:00	406	2023-07-01 14:50:00	280	2023-07-02 05:40:00	203	2023-07-02 05:40:00	192	2023-07-04 17:20:59
2023-07-01 15:00:00	323.09	2023-07-05 04:29:59	184	2023-07-04 18:19:59	483	2023-07-04 18:30:00	264	2023-07-01 15:00:00	270	2023-07-02 06:00:00	203	2023-07-02 06:00:00	192	2023-07-04 18:20:59
2023-07-01 15:10:00	433.63	2023-07-05 05:29:59	209	2023-07-04 19:19:59	433	2023-07-04 19:30:00	201	2023-07-01 15:10:00	260	2023-07-02 06:20:00	203	2023-07-02 06:20:00	192	2023-07-04 19:20:59
2023-07-01 15:20:00	274.43	2023-07-05 06:29:59	224	2023-07-04 20:19:59	318	2023-07-04 20:30:00	163	2023-07-01 15:20:00	280	2023-07-02 06:40:00	211	2023-07-02 06:40:00	201	2023-07-04 20:20:59
2023-07-01 15:30:00	438.51	2023-07-05 07:29:59	228	2023-07-04 21:19:59	209	2023-07-04 21:30:00	208	2023-07-01 15:30:00	300	2023-07-02 07:00:00	211	2023-07-02 07:00:00	201	2023-07-04 21:20:59
2023-07-01 15:40:00	525.96	2023-07-05 08:29:59	266	2023-07-04 22:19:59	182	2023-07-04 22:30:00	259	2023-07-01 15:40:00	320	2023-07-02 07:20:00	211	2023-07-02 07:20:00	201	2023-07-04 22:20:59
2023-07-01 15:50:00	482.62	2023-07-05 09:29:59	410	2023-07-04 23:19:59	250	2023-07-04 23:30:00	262	2023-07-01 15:50:00	350	2023-07-02 07:40:00	209	2023-07-02 07:40:00	203	2023-07-04 23:20:59
2023-07-01 16:00:00	404.38	2023-07-05 10:29:59	791	2023-07-05 00:19:59	247	2023-07-05 00:30:00	187	2023-07-01 16:00:00	390	2023-07-02 08:00:00	209	2023-07-02 08:00:00	203	2023-07-05 00:20:59
2023-07-01 16:10:00	391.93	2023-07-05 11:29:59	1194	2023-07-05 01:19:59	238	2023-07-05 01:30:00	224	2023-07-01 16:10:00	430	2023-07-02 08:20:00	209	2023-07-02 08:20:00	203	2023-07-05 01:20:59
2023-07-01 16:20:00	296.08	2023-07-05 12:29:59	1308	2023-07-05 02:19:59	166	2023-07-05 02:30:00	180	2023-07-01 16:20:00	400	2023-07-02 08:40:00	214	2023-07-02 08:40:00	203	2023-07-05 02:20:59
2023-07-01 16:30:00	346.3	2023-07-05 13:29:59	944	2023-07-05 03:19:59	182	2023-07-05 03:30:00	166	2023-07-01 16:30:00	370	2023-07-02 09:00:00	214	2023-07-02 09:00:00	203	2023-07-05 03:20:59
2023-07-01 16:40:00	379.38	2023-07-05 14:29:59	707	2023-07-05 04:19:59	172	2023-07-05 04:30:00	214	2023-07-01 16:40:00	320	2023-07-02 09:20:00	214	2023-07-02 09:20:00	203	2023-07-05 04:20:59
2023-07-01 16:50:00	490.98	2023-07-05 15:29:59	491	2023-07-05 05:19:59	172	2023-07-05 05:30:00	176	2023-07-01 16:50:00	290	2023-07-02 09:40:00	205	2023-07-02 09:40:00	207	2023-07-05 05:20:59
2023-07-01 17:00:00	214.75	2023-07-05 16:29:59	384	2023-07-05 06:19:59	153	2023-07-05 06:30:00	159	2023-07-01 17:00:00	270	2023-07-02 10:00:00	205	2023-07-02 10:00:00	207	2023-07-05 06:20:59
2023-07-01 17:10:00	351.47	2023-07-05 17:29:59	262	2023-07-05 07:19:59	179	2023-07-05 07:30:00	255	2023-07-01 17:10:00	270	2023-07-02 10:20:00	205	2023-07-02 10:20:00	207	2023-07-05 07:20:59
2023-07-01 17:20:00	566.38	2023-07-05 18:29:59	279	2023-07-05 08:19:59	238	2023-07-05 08:30:00	235	2023-07-01 17:20:00	270	2023-07-02 10:40:00	209	2023-07-02 10:40:00	190	2023-07-05 08:20:59
2023-07-01 17:30:00	433.23	2023-07-05 19:29:59	203	2023-07-05 09:19:59	223	2023-07-05 09:30:00	210	2023-07-01 17:30:00	290	2023-07-02 11:00:00	209	2023-07-02 11:00:00	190	2023-07-05 09:20:59
2023-07-01 17:40:00	283.75	2023-07-05 20:29:59	218	2023-07-05 10:19:59	231	2023-07-05 10:30:00	214	2023-07-01 17:40:00	310	2023-07-02 11:20:00	209	2023-07-02 11:20:00	190	2023-07-05 10:20:59
2023-07-01 17:50:00	300.93	2023-07-05 21:29:59	186	2023-07-05 11:19:59	213	2023-07-05 11:30:00	274	2023-07-01 17:50:00	310	2023-07-02 11:40:00	207	2023-07-02 11:40:00	190	2023-07-05 11:20:59
2023-07-01 18:00:00	344.65	2023-07-05 22:29:59	165	2023-07-05 12:19:59	204	2023-07-05 12:30:00	656	2023-07-01 18:00:00	300	2023-07-02 12:00:00	207	2023-07-02 12:00:00	190	2023-07-05 12:20:59
2023-07-01 18:10:00	585.43	2023-07-05 23:29:59	178	2023-07-05 13:19:59	342	2023-07-05 13:30:00	938	2023-07-01 18:10:00	290	2023-07-02 12:20:00	207	2023-07-02 12:20:00	190	2023-07-05 13:20:59
2023-07-01 18:20:00	394.63	2023-07-06 00:29:59	157	2023-07-05 14:19:59	638	2023-07-05 14:30:00	860	2023-07-01 18:20:00	270	2023-07-02 12:40:00	218	2023-07-02 12:40:00	198	2023-07-05 14:20:59
2023-07-01 18:30:00	397.09	2023-07-06 01:29:59	165	2023-07-05 15:19:59	870	2023-07-05 15:30:00	443	2023-07-01 18:30:00	240	2023-07-02 13:00:00	218	2023-07-02 13:00:00	198	2023-07-05 15:20:59
2023-07-01 18:40:00	440.55	2023-07-06 02:29:59	232	2023-07-05 16:19:59	855	2023-07-05 16:30:00	402	2023-07-01 18:40:00	240	2023-07-02 13:20:00	218	2023-07-02 13:20:00	198
2023-07-01 18:50:00	306.59	2023-07-06 03:29:59	194	2023-07-05 17:19:59	527	2023-07-05 17:30:00	325	2023-07-01 18:50:00	250	2023-07-02 13:40:00	220	2023-07-02 13:40:00	192	2023-07-05 16:50:00	329
2023-07-01 19:00:00	404.85	2023-07-06 04:29:59	283	2023-07-05 18:19:59	400	2023-07-05 18:30:00	276	2023-07-01 19:00:00	270	2023-07-02 14:00:00	220	2023-07-02 14:00:00	192	2023-07-05 17:50:00	334
2023-07-01 19:10:00	242.04	2023-07-06 05:29:59	251	2023-07-05 19:19:59	384	2023-07-05 19:30:00	203	2023-07-01 19:10:00	260	2023-07-02 14:20:00	220	2023-07-02 14:20:00	192	2023-07-05 18:50:00	327
2023-07-01 19:20:00	416.65	2023-07-06 06:29:59	249	2023-07-05 20:19:59	249	2023-07-05 20:30:00	151	2023-07-01 19:20:00	270	2023-07-02 14:40:00	218	2023-07-02 14:40:00	204	2023-07-05 19:50:00	335
2023-07-01 19:30:00	313.77	2023-07-06 07:29:59	237	2023-07-05 21:19:59	223	2023-07-05 21:30:00	149	2023-07-01 19:30:00	280	2023-07-02 15:00:00	218	2023-07-02 15:00:00	204	2023-07-05 20:50:00	341
2023-07-01 19:40:00	316.07	2023-07-06 08:29:59	243	2023-07-05 22:19:59	183	2023-07-05 22:30:00	145	2023-07-01 19:40:00	290	2023-07-02 15:20:00	218	2023-07-02 15:20:00	204	2023-07-05 21:50:00	349
2023-07-01 19:50:00	249.93	2023-07-06 09:29:59	277	2023-07-05 23:19:59	175	2023-07-05 23:30:00	161	2023-07-01 19:50:00	280	2023-07-02 15:40:00	215	2023-07-02 15:40:00	197	2023-07-05 22:50:00	341
2023-07-01 20:00:00	220.73	2023-07-06 10:29:59	340	2023-07-06 00:19:59	153	2023-07-06 00:30:00	154	2023-07-01 20:00:00	270	2023-07-02 16:00:00	215	2023-07-02 16:00:00	197	2023-07-05 23:50:00	351
2023-07-01 20:10:00	195.16	2023-07-06 11:29:59	540	2023-07-06 01:19:59	174	2023-07-06 01:30:00	144	2023-07-01 20:10:00	260	2023-07-02 16:20:00	215	2023-07-02 16:20:00	197	2023-07-06 00:50:00	356
2023-07-01 20:20:00	449.2	2023-07-06 12:29:59	501	2023-07-06 02:19:59	144	2023-07-06 02:30:00	163	2023-07-01 20:20:00	250	2023-07-02 16:40:00	211	2023-07-02 16:40:00	186	2023-07-06 01:50:00	347
2023-07-01 20:30:00	452.61	2023-07-06 13:29:59	510	2023-07-06 03:19:59	107	2023-07-06 03:30:00	182	2023-07-01 20:30:00	240	2023-07-02 17:00:00	211	2023-07-02 17:00:00	186	2023-07-06 02:50:00	341
2023-07-01 20:40:00	150.99	2023-07-06 14:29:59	464	2023-07-06 04:19:59	133	2023-07-06 04:30:00	199	2023-07-01 20:40:00	230	2023-07-02 17:20:00	211	2023-07-02 17:20:00	186	2023-07-06 03:50:00	338
2023-07-01 20:50:00	274.62	2023-07-06 15:29:59	373	2023-07-06 05:19:59	159	2023-07-06 05:30:00	201	2023-07-01 20:50:00	220	2023-07-02 17:40:00	205	2023-07-02 17:40:00	174	2023-07-06 04:50:00	339
2023-07-01 21:00:00	270.03	2023-07-06 16:29:59	359	2023-07-06 06:19:59	170	2023-07-06 06:30:00	216	2023-07-01 21:00:00	210	2023-07-02 18:00:00	205	2023-07-02 18:00:00	174	2023-07-06 05:50:00	330
2023-07-01 21:10:00	162.59	2023-07-06 17:29:59	245	2023-07-06 07:19:59	213	2023-07-06 07:30:00	220	2023-07-01 21:10:00	200	2023-07-02 18:20:00	205	2023-07-02 18:20:00	174	2023-07-06 06:50:00	316
2023-07-01 21:20:00	184.9	2023-07-06 18:29:59	169	2023-07-06 08:19:59	209	2023-07-06 08:30:00	226	2023-07-01 21:20:00	190	2023-07-02 18:40:00	199	2023-07-02 18:40:00	162	2023-07-06 07:50:00	309
2023-07-01 21:30:00	234.6	2023-07-06 19:29:59	147	2023-07-06 09:19:59	231	2023-07-06 09:30:00	242	2023-07-01 21:30:00	190	2023-07-02 19:00:00	199	2023-07-02 19:00:00	162	2023-07-06 08:50:00	321
2023-07-01 21:40:00	383.96	2023-07-06 20:29:59	105	2023-07-06 10:19:59	224	2023-07-06 10:30:00	224	2023-07-01 21:40:00	180	2023-07-02 19:20:00	199	2023-07-02 19:20:00	162	2023-07-06 09:50:00	315
2023-07-01 21:50:00	219.89	2023-07-06 21:29:59	85	2023-07-06 11:19:59	284	2023-07-06 11:30:00	272	2023-07-01 21:50:00	170	2023-07-02 19:40:00	195	2023-07-02 19:40:00	155	2023-07-06 10:50:00	288
2023-07-01 22:00:00	251.81	2023-07-06 22:29:59	91	2023-07-06 12:19:59	230	2023-07-06 12:30:00	307	2023-07-01 22:00:00	160	2023-07-02 20:00:00	195	2023-07-02 20:00:00	155	2023-07-06 11:50:00	251
2023-07-01 22:10:00	267.63	2023-07-06 23:29:59	69	2023-07-06 13:19:59	291	2023-07-06 13:30:00	424	2023-07-01 22:10:00	150	2023-07-02 20:20:00	195	2023-07-02 20:20:00	155	2023-07-06 12:50:00	259
2023-07-01 22:20:00	263.98	2023-07-07 00:29:59	95	2023-07-06 14:19:59	314	2023-07-06 14:30:00	487	2023-07-01 22:20:00	140	2023-07-02 20:40:00	188	2023-07-02 20:40:00	150	2023-07-06 13:50:00	254
2023-07-01 22:30:00	75.4	2023-07-07 01:29:59	153	2023-07-06 15:19:59	345	2023-07-06 15:30:00	402	2023-07-01 22:30:00	130	2023-07-02 21:00:00	188	2023-07-02 21:00:00	150	2023-07-06 14:49:59
2023-07-01 22:40:00	222.88	2023-07-07 02:29:59	169	2023-07-06 16:19:59	425	2023-07-06 16:30:00	351	2023-07-01 22:40:00	130	2023-07-02 21:20:00	188	2023-07-02 21:20:00	150	2023-07-06 15:49:59
2023-07-01 22:50:00	304.5	2023-07-07 03:29:59	184	2023-07-06 17:19:59	405	2023-07-06 17:30:00	294	2023-07-01 22:50:00	120	2023-07-02 21:40:00	185	2023-07-02 21:40:00	153	2023-07-06 16:49:59
2023-07-01 23:00:00	346.47	2023-07-07 04:29:59	194	2023-07-06 18:19:59	374	2023-07-06 18:30:00	218	2023-07-01 23:00:00	130	2023-07-02 22:00:00	185	2023-07-02 22:00:00	153	2023-07-06 17:49:59
2023-07-01 23:10:00	65.55	2023-07-07 05:29:59	254	2023-07-06 19:19:59	295	2023-07-06 19:30:00	182	2023-07-01 23:10:00	130	2023-07-02 22:20:00	185	2023-07-02 22:20:00	153	2023-07-06 18:49:59
2023-07-01 23:20:00	352.55	2023-07-07 06:29:59	245	2023-07-06 20:19:59	246	2023-07-06 20:30:00	144	2023-07-01 23:20:00	130	2023-07-02 22:40:00	178	2023-07-02 22:40:00	145	2023-07-06 19:49:59
2023-07-01 23:30:00	68.21	2023-07-07 07:29:59	296	2023-07-06 21:19:59	193	2023-07-06 21:30:00	106	2023-07-01 23:30:00	130	2023-07-02 23:00:00	178	2023-07-02 23:00:00	145	2023-07-06 20:49:59
2023-07-01 23:40:00	388.18	2023-07-07 08:29:59	320	2023-07-06 22:19:59	144	2023-07-06 22:30:00	106	2023-07-01 23:40:00	130	2023-07-02 23:20:00	178	2023-07-02 23:20:00	145	2023-07-06 21:49:59
2023-07-01 23:50:00	302.18	2023-07-07 09:29:59	331	2023-07-06 23:19:59	126	2023-07-06 23:30:00	78	2023-07-01 23:50:00	140	2023-07-02 23:40:00	181	2023-07-02 23:40:00	143	2023-07-06 22:49:59
2023-07-02	283.07	2023-07-07 10:29:59	353	2023-07-07 00:19:59	105	2023-07-07 00:30:00	65	2023-07-02	140	2023-07-03	181	2023-07-03	143	2023-07-06 23:49:59
2023-07-02 00:10:00	186.11	2023-07-07 11:29:59	390	2023-07-07 01:19:59	103	2023-07-07 01:30:00	87	2023-07-02 00:10:00	140	2023-07-03 00:20:00	181	2023-07-03 00:20:00	143	2023-07-07 00:49:59
2023-07-02 00:20:00	184.83	2023-07-07 12:29:59	475	2023-07-07 02:19:59	85	2023-07-07 02:30:00	113	2023-07-02 00:20:00	130	2023-07-03 00:40:00	183	2023-07-03 00:40:00	148	2023-07-07 01:49:59
2023-07-02 00:30:00	210.75	2023-07-07 13:29:59	399	2023-07-07 03:19:59	78	2023-07-07 03:30:00	100	2023-07-02 00:30:00	130	2023-07-03 01:00:00	183	2023-07-03 01:00:00	148	2023-07-07 02:49:59
2023-07-02 00:40:00	64.9	2023-07-07 14:29:59	178	2023-07-07 04:19:59	108	2023-07-07 04:30:00	149	2023-07-02 00:40:00	130	2023-07-03 01:20:00	183	2023-07-03 01:20:00	148	2023-07-07 03:49:59
2023-07-02 00:50:00	219.19	2023-07-07 15:29:59	73	2023-07-07 05:19:59	126	2023-07-07 05:30:00	182	2023-07-02 00:50:00	130	2023-07-03 01:40:00	186	2023-07-03 01:40:00	158	2023-07-07 04:49:59
2023-07-02 01:00:00	244.25	2023-07-07 16:29:59	52	2023-07-07 06:19:59	126	2023-07-07 06:30:00	199	2023-07-02 01:00:00	130	2023-07-03 02:00:00	186	2023-07-03 02:00:00	158	2023-07-07 05:49:59
2023-07-02 01:10:00	330.21	2023-07-07 17:29:59	30	2023-07-07 07:19:59	166	2023-07-07 07:30:00	187	2023-07-02 01:10:00	120	2023-07-03 02:20:00	186	2023-07-03 02:20:00	158	2023-07-07 06:49:59
2023-07-02 01:20:00	219.15	2023-07-07 18:29:59	28	2023-07-07 08:19:59	190	2023-07-07 08:30:00	268	2023-07-02 01:20:00	120	2023-07-03 02:40:00	186	2023-07-03 02:40:00	157	2023-07-07 07:49:59
2023-07-02 01:30:00	130.25	2023-07-07 19:29:59	36	2023-07-07 09:19:59	194	2023-07-07 09:30:00	311	2023-07-02 01:30:00	100	2023-07-03 03:00:00	186	2023-07-03 03:00:00	157	2023-07-07 08:49:59
2023-07-02 01:40:00	286.99	2023-07-07 20:29:59	107	2023-07-07 10:19:59	246	2023-07-07 10:30:00	317	2023-07-02 01:40:00	90	2023-07-03 03:20:00	186	2023-07-03 03:20:00	157	2023-07-07 09:49:59
2023-07-02 01:50:00	232.28	2023-07-07 21:29:59	192	2023-07-07 11:19:59	315	2023-07-07 11:30:00	341	2023-07-02 01:50:00	90	2023-07-03 03:40:00	182	2023-07-03 03:40:00	156	2023-07-07 10:49:59
2023-07-02 02:00:00	28.27	2023-07-07 22:29:59	286	2023-07-07 12:19:59	287	2023-07-07 12:30:00	296	2023-07-02 02:00:00	80	2023-07-03 04:00:00	182	2023-07-03 04:00:00	156	2023-07-07 11:49:59
2023-07-02 02:10:00	63.63	2023-07-07 23:29:59	307	2023-07-07 13:19:59	337	2023-07-07 13:30:00	357	2023-07-02 02:10:00	80	2023-07-03 04:20:00	182	2023-07-03 04:20:00	156	2023-07-07 12:49:59
2023-07-02 02:20:00	186.73	2023-07-08 00:29:59	384	2023-07-07 14:19:59	326	2023-07-07 14:30:00	266	2023-07-02 02:20:00	70	2023-07-03 04:40:00	177	2023-07-03 04:40:00	158	2023-07-07 13:49:59
2023-07-02 02:30:00	193.26	2023-07-08 01:29:59	362	2023-07-07 15:19:59	376	2023-07-07 15:30:00	110	2023-07-02 02:30:00	70	2023-07-03 05:00:00	177	2023-07-03 05:00:00	158	2023-07-07 14:49:59
2023-07-02 02:40:00	211.12	2023-07-08 02:29:59	368	2023-07-07 16:19:59	227	2023-07-07 16:30:00	46	2023-07-02 02:40:00	70	2023-07-03 05:20:00	177	2023-07-03 05:20:00	158	2023-07-07 15:49:59
2023-07-02 02:50:00	188.04	2023-07-08 03:29:59	327	2023-07-07 17:19:59	118	2023-07-07 17:30:00	26	2023-07-02 02:50:00	60	2023-07-03 05:40:00	167	2023-07-03 05:40:00	168	2023-07-07 16:49:59
2023-07-02 03:00:00	204	2023-07-08 04:29:59	660	2023-07-07 18:19:59	63	2023-07-07 18:30:00	20	2023-07-02 03:00:00	60	2023-07-03 06:00:00	167	2023-07-03 06:00:00	168	2023-07-07 17:49:59
2023-07-02 03:10:00	229.25	2023-07-08 05:29:59	886	2023-07-07 19:19:59	34	2023-07-07 19:30:00	11	2023-07-02 03:10:00	60	2023-07-03 06:20:00	167	2023-07-03 06:20:00	168	2023-07-07 18:49:59
2023-07-02 03:20:00	183.08	2023-07-08 06:29:59	620	2023-07-07 20:19:59	35	2023-07-07 20:30:00	15	2023-07-02 03:20:00	60	2023-07-03 06:40:00	159	2023-07-03 06:40:00	161	2023-07-07 19:49:59
2023-07-02 03:30:00	184.58	2023-07-08 07:29:59	594	2023-07-07 21:19:59	19	2023-07-07 21:30:00	83	2023-07-02 03:30:00	60	2023-07-03 07:00:00	159	2023-07-03 07:00:00	161	2023-07-07 20:49:59
2023-07-02 03:40:00	237.18	2023-07-08 08:29:59	464	2023-07-07 22:19:59	27	2023-07-07 22:30:00	140	2023-07-02 03:40:00	70	2023-07-03 07:20:00	159	2023-07-03 07:20:00	161	2023-07-07 21:49:59
2023-07-02 03:50:00	178.12	2023-07-08 09:29:59	439	2023-07-07 23:19:59	107	2023-07-07 23:30:00	216	2023-07-02 03:50:00	70	2023-07-03 07:40:00	161	2023-07-03 07:40:00	167	2023-07-07 22:49:59
2023-07-02 04:00:00	182.5	2023-07-08 10:29:59	665	2023-07-08 00:19:59	156	2023-07-08 00:30:00	231	2023-07-02 04:00:00	70	2023-07-03 08:00:00	161	2023-07-03 08:00:00	167	2023-07-07 23:49:59
2023-07-02 04:10:00	318.58	2023-07-08 11:29:59	1083	2023-07-08 01:19:59	212	2023-07-08 01:30:00	228	2023-07-02 04:10:00	70	2023-07-03 08:20:00	161	2023-07-03 08:20:00	167	2023-07-08 00:49:59
2023-07-02 04:20:00	135.46	2023-07-08 12:29:59	1185	2023-07-08 02:19:59	198	2023-07-08 02:30:00	266	2023-07-02 04:20:00	70	2023-07-03 08:40:00	163	2023-07-03 08:40:00	166	2023-07-08 01:49:59
2023-07-02 04:30:00	282.05	2023-07-08 13:29:59	1150	2023-07-08 03:19:59	250	2023-07-08 03:30:00	296	2023-07-02 04:29:59		2023-07-03 09:00:00	163	2023-07-03 09:00:00	166	2023-07-08 02:49:59
2023-07-02 04:40:00	201.88	2023-07-08 14:29:59	1069	2023-07-08 04:19:59	327	2023-07-08 04:30:00	362	2023-07-02 04:39:59	70	2023-07-03 09:20:00	163	2023-07-03 09:20:00	166	2023-07-08 03:49:59
2023-07-02 04:50:00	247.8	2023-07-08 15:29:59	858	2023-07-08 05:19:59	295	2023-07-08 05:30:00	297	2023-07-02 04:49:59	80	2023-07-03 09:40:00	168	2023-07-03 09:40:00	159	2023-07-08 04:49:59
2023-07-02 05:00:00	184.19	2023-07-08 16:29:59	575	2023-07-08 06:19:59	277	2023-07-08 06:30:00	463	2023-07-02 04:59:59	80	2023-07-03 10:00:00	168	2023-07-03 10:00:00	159	2023-07-08 05:49:59
2023-07-02 05:10:00	217.95	2023-07-08 17:29:59	316	2023-07-08 07:19:59	349	2023-07-08 07:30:00	443	2023-07-02 05:09:59	90	2023-07-03 10:20:00	168	2023-07-03 10:20:00	159	2023-07-08 06:49:59
2023-07-02 05:20:00	209.48	2023-07-08 18:29:59	203	2023-07-08 08:19:59	471	2023-07-08 08:30:00	463	2023-07-02 05:19:59	100	2023-07-03 10:40:00	156	2023-07-03 10:40:00	163	2023-07-08 07:49:59
2023-07-02 05:30:00	95.87	2023-07-08 19:29:59	111	2023-07-08 09:19:59	520	2023-07-08 09:30:00	477	2023-07-02 05:29:59	100	2023-07-03 11:00:00	156	2023-07-03 11:00:00	163	2023-07-08 08:49:59
2023-07-02 05:40:00	295.9	2023-07-08 20:29:59	73	2023-07-08 10:19:59	424	2023-07-08 10:30:00	362	2023-07-02 05:39:59	100	2023-07-03 11:20:00	156	2023-07-03 11:20:00	163	2023-07-08 09:49:59
2023-07-02 05:50:00	260.48	2023-07-08 21:29:59	36	2023-07-08 11:19:59	380	2023-07-08 11:30:00	418	2023-07-02 05:49:59	110	2023-07-03 11:40:00	154	2023-07-03 11:40:00	155	2023-07-08 10:49:59
2023-07-02 06:00:00	69.71	2023-07-08 22:29:59	67	2023-07-08 12:19:59	417	2023-07-08 12:30:00	677	2023-07-02 05:59:59	110	2023-07-03 12:00:00	154	2023-07-03 12:00:00	155	2023-07-08 11:49:59
2023-07-02 06:10:00	306.8	2023-07-08 23:29:59	116	2023-07-08 13:19:59	443	2023-07-08 13:30:00	875	2023-07-02 06:09:59	110	2023-07-03 12:20:00	154	2023-07-03 12:20:00	155	2023-07-08 12:49:59
2023-07-02 06:20:00	300.04	2023-07-09 00:29:59	161	2023-07-08 14:19:59	663	2023-07-08 14:30:00	945	2023-07-02 06:19:59	110	2023-07-03 12:40:00	153	2023-07-03 12:40:00	153	2023-07-08 13:49:59
2023-07-02 06:30:00	272.93	2023-07-09 01:29:59	251	2023-07-08 15:19:59	790	2023-07-08 15:30:00	943	2023-07-02 06:29:59	120	2023-07-03 13:00:00	153	2023-07-03 13:00:00	153	2023-07-08 14:49:59
2023-07-02 06:40:00	294.88	2023-07-09 02:29:59	417	2023-07-08 16:19:59	959	2023-07-08 16:30:00	709	2023-07-02 06:39:59	110	2023-07-03 13:20:00	153	2023-07-03 13:20:00	153	2023-07-08 15:49:59
2023-07-02 06:50:00	367.16	2023-07-09 03:29:59	503	2023-07-08 17:19:59	855	2023-07-08 17:30:00	508	2023-07-02 06:49:59	110	2023-07-03 13:40:00	145	2023-07-03 13:40:00	152	2023-07-08 16:49:59
2023-07-02 07:00:00	251.99	2023-07-09 04:29:59	377	2023-07-08 18:19:59	675	2023-07-08 18:30:00	325	2023-07-02 06:59:59	110	2023-07-03 14:00:00	145	2023-07-03 14:00:00	152	2023-07-08 17:49:59
2023-07-02 07:10:00	266.98	2023-07-09 05:29:59	333	2023-07-08 19:19:59	523	2023-07-08 19:30:00	159	2023-07-02 07:09:59	110	2023-07-03 14:20:00	145	2023-07-03 14:20:00	152	2023-07-08 18:49:59
2023-07-02 07:20:00	359.43	2023-07-09 06:29:59	379	2023-07-08 20:19:59	334	2023-07-08 20:30:00	82	2023-07-02 07:19:59	120	2023-07-03 14:40:00	149	2023-07-03 14:40:00	144	2023-07-08 19:49:59
2023-07-02 07:30:00	160.62	2023-07-09 07:29:59	377	2023-07-08 21:19:59	174	2023-07-08 21:30:00	50	2023-07-02 07:29:59	130	2023-07-03 15:00:00	149	2023-07-03 15:00:00	144	2023-07-08 20:49:59
2023-07-02 07:40:00	378.86	2023-07-09 08:29:59	408	2023-07-08 22:19:59	79	2023-07-08 22:30:00	33	2023-07-02 07:39:59	130	2023-07-03 15:20:00	149	2023-07-03 15:20:00	144	2023-07-08 21:49:59
2023-07-02 07:50:00	209.65	2023-07-09 09:29:59	404	2023-07-08 23:19:59	35	2023-07-08 23:30:00	31	2023-07-02 07:49:59	130	2023-07-03 15:40:00	143	2023-07-03 15:40:00	146	2023-07-08 22:49:59
2023-07-02 08:00:00	278.83	2023-07-09 10:29:59	1604	2023-07-09 00:19:59	52	2023-07-09 00:30:00	76	2023-07-02 07:59:59	150	2023-07-03 16:00:00	143	2023-07-03 16:00:00	146	2023-07-08 23:49:59
2023-07-02 08:10:00	259.33	2023-07-09 11:29:59	3158	2023-07-09 01:19:59	65	2023-07-09 01:30:00	93	2023-07-02 08:09:59	150	2023-07-03 16:20:00	143	2023-07-03 16:20:00	146	2023-07-09 00:49:59
2023-07-02 08:20:00	333.91	2023-07-09 12:29:59	3696	2023-07-09 02:19:59	57	2023-07-09 02:30:00	154	2023-07-02 08:19:59	140	2023-07-03 16:40:00	138	2023-07-03 16:40:00	142	2023-07-09 01:49:59
2023-07-02 08:30:00	392.87	2023-07-09 13:29:59	3696	2023-07-09 03:19:59	86	2023-07-09 03:30:00	233	2023-07-02 08:29:59	150	2023-07-03 17:00:00	138	2023-07-03 17:00:00	142	2023-07-09 02:49:59
2023-07-02 08:40:00	296.77	2023-07-09 14:29:59	3433	2023-07-09 04:19:59	155	2023-07-09 04:30:00	343	2023-07-02 08:39:59	160	2023-07-03 17:20:00	138	2023-07-03 17:20:00	142	2023-07-09 03:49:59
2023-07-02 08:50:00	262.26	2023-07-09 15:29:59	3129	2023-07-09 05:19:59	224	2023-07-09 05:30:00	327	2023-07-02 08:49:59	160	2023-07-03 17:40:00	137	2023-07-03 17:40:00	141	2023-07-09 04:49:59
2023-07-02 09:00:00	337.15	2023-07-09 16:29:59	2152	2023-07-09 06:19:59	341	2023-07-09 06:30:00	321	2023-07-02 08:59:59	160	2023-07-03 18:00:00	137	2023-07-03 18:00:00	141	2023-07-09 05:49:59
2023-07-02 09:10:00	223.16	2023-07-09 17:29:59	1345	2023-07-09 07:19:59	296	2023-07-09 07:30:00	321	2023-07-02 09:09:59	180	2023-07-03 18:20:00	137	2023-07-03 18:20:00	141	2023-07-09 06:49:59
2023-07-02 09:20:00	256.68	2023-07-09 18:29:59	889	2023-07-09 08:19:59	342	2023-07-09 08:30:00	305	2023-07-02 09:19:59	180	2023-07-03 18:40:00	137	2023-07-03 18:40:00	144	2023-07-09 07:49:59
2023-07-02 09:30:00	366.7	2023-07-09 19:29:59	594	2023-07-09 09:19:59	304	2023-07-09 09:30:00	353	2023-07-02 09:29:59	200	2023-07-03 19:00:00	137	2023-07-03 19:00:00	144	2023-07-09 08:49:59
2023-07-02 09:40:00	455.16	2023-07-09 20:29:59	406	2023-07-09 10:19:59	280	2023-07-09 10:30:00	414	2023-07-02 09:39:59	210	2023-07-03 19:20:00	137	2023-07-03 19:20:00	144	2023-07-09 09:49:59
2023-07-02 09:50:00	274.86	2023-07-09 21:29:59	247	2023-07-09 11:19:59	345	2023-07-09 11:30:00	547	2023-07-02 09:49:59	220	2023-07-03 19:40:00	135	2023-07-03 19:40:00	146	2023-07-09 10:49:59
2023-07-02 10:00:00	290.32	2023-07-09 22:29:59	184	2023-07-09 12:19:59	424	2023-07-09 12:30:00	2181	2023-07-02 09:59:59	240	2023-07-03 20:00:00	135	2023-07-03 20:00:00	146	2023-07-09 11:50:00	629
2023-07-02 10:10:00	359.93	2023-07-09 23:29:59	226	2023-07-09 13:19:59	582	2023-07-09 13:30:00	3705	2023-07-02 10:09:59	250	2023-07-03 20:20:00	135	2023-07-03 20:20:00	146	2023-07-09 12:50:00	696
2023-07-02 10:20:00	182.96	2023-07-10 00:29:59	205	2023-07-09 14:19:59	2262	2023-07-09 14:30:00	3254	2023-07-02 10:19:59	250	2023-07-03 20:40:00	134	2023-07-03 20:40:00	151	2023-07-09 13:50:00	778
2023-07-02 10:30:00	291.34	2023-07-10 01:29:59	192	2023-07-09 15:19:59	3696	2023-07-09 15:30:00	2932	2023-07-02 10:29:59	260	2023-07-03 21:00:00	134	2023-07-03 21:00:00	151	2023-07-09 14:50:00	821
2023-07-02 10:40:00	357.1	2023-07-10 02:29:59	224	2023-07-09 16:19:59	3435	2023-07-09 16:30:00	1940	2023-07-02 10:39:59	260	2023-07-03 21:20:00	134	2023-07-03 21:20:00	151	2023-07-09 15:50:00	824
2023-07-02 10:50:00	314.9	2023-07-10 03:29:59	222	2023-07-09 17:19:59	2901	2023-07-09 17:30:00	1427	2023-07-02 10:49:59	260	2023-07-03 21:40:00	138	2023-07-03 21:40:00	152	2023-07-09 16:50:00	861
2023-07-02 11:00:00	359.15	2023-07-10 04:29:59	249	2023-07-09 18:19:59	2078	2023-07-09 18:30:00	963	2023-07-02 10:59:59	260	2023-07-03 22:00:00	138	2023-07-03 22:00:00	152	2023-07-09 17:50:00	879
2023-07-02 11:10:00	461.43	2023-07-10 05:29:59	271	2023-07-09 19:19:59	1452	2023-07-09 19:30:00	662	2023-07-02 11:09:59	270	2023-07-03 22:20:00	138	2023-07-03 22:20:00	152	2023-07-09 18:50:00	874
2023-07-02 11:20:00	480.35	2023-07-10 06:29:59	344	2023-07-09 20:19:59	1057	2023-07-09 20:30:00	522	2023-07-02 11:19:59	280	2023-07-03 22:40:00	139	2023-07-03 22:40:00	154	2023-07-09 19:50:00	870
2023-07-02 11:30:00	211.49	2023-07-10 07:29:59	329	2023-07-09 21:19:59	697	2023-07-09 21:30:00	362	2023-07-02 11:29:59	280	2023-07-03 23:00:00	139	2023-07-03 23:00:00	154	2023-07-09 20:50:00	880
2023-07-02 11:40:00	402.13	2023-07-10 08:29:59	428	2023-07-09 22:19:59	499	2023-07-09 22:30:00	264	2023-07-02 11:39:59	280	2023-07-03 23:20:00	139	2023-07-03 23:20:00	154	2023-07-09 21:50:00	882
2023-07-02 11:50:00	322.86	2023-07-10 09:29:59	519	2023-07-09 23:19:59	318	2023-07-09 23:30:00	172	2023-07-02 11:49:59	280	2023-07-03 23:40:00	139	2023-07-03 23:40:00	150	2023-07-09 22:50:00	897
2023-07-02 12:00:00	421.3	2023-07-10 10:29:59	480	2023-07-10 00:19:59	262	2023-07-10 00:30:00	149	2023-07-02 11:59:59	290	2023-07-04	139	2023-07-04	150	2023-07-09 23:50:00	893
2023-07-02 12:10:00	270.25	2023-07-10 11:29:59	675	2023-07-10 01:19:59	193	2023-07-10 01:30:00	159	2023-07-02 12:09:59	290	2023-07-04 00:20:00	139	2023-07-04 00:20:00	150	2023-07-10 00:50:00	900
2023-07-02 12:20:00	160.76	2023-07-10 12:29:59	754	2023-07-10 02:19:59	156	2023-07-10 02:30:00	210	2023-07-02 12:19:59	280	2023-07-04 00:40:00	134	2023-07-04 00:40:00	143	2023-07-10 01:50:00	894
2023-07-02 12:30:00	521.4	2023-07-10 13:29:59	746	2023-07-10 03:19:59	204	2023-07-10 03:30:00	205	2023-07-02 12:29:59	270	2023-07-04 01:00:00	134	2023-07-04 01:00:00	143	2023-07-10 02:50:00	882
2023-07-02 12:40:00	499.08	2023-07-10 14:29:59	575	2023-07-10 04:19:59	178	2023-07-10 04:30:00	189	2023-07-02 12:39:59	270	2023-07-04 01:20:00	134	2023-07-04 01:20:00	143	2023-07-10 03:50:00	913
2023-07-02 12:50:00	415.1	2023-07-10 15:29:59	421	2023-07-10 05:19:59	196	2023-07-10 05:30:00	255	2023-07-02 12:49:59	270	2023-07-04 01:40:00	132	2023-07-04 01:40:00	138	2023-07-10 04:50:00	913
2023-07-02 13:00:00	168.28	2023-07-10 16:29:59	327	2023-07-10 06:19:59	220	2023-07-10 06:30:00	264	2023-07-02 12:59:59	260	2023-07-04 02:00:00	132	2023-07-04 02:00:00	138	2023-07-10 05:50:00	914
2023-07-02 13:10:00	270.62	2023-07-10 17:29:59	197	2023-07-10 07:19:59	268	2023-07-10 07:30:00	264	2023-07-02 13:09:59	250	2023-07-04 02:20:00	132	2023-07-04 02:20:00	138	2023-07-10 06:50:00	923
2023-07-02 13:20:00	359.2	2023-07-10 18:29:59	140	2023-07-10 08:19:59	247	2023-07-10 08:30:00	327	2023-07-02 13:19:59	260	2023-07-04 02:40:00	120	2023-07-04 02:40:00	138	2023-07-10 07:50:00	916
2023-07-02 13:30:00	427.28	2023-07-10 19:29:59	116	2023-07-10 09:19:59	273	2023-07-10 09:30:00	345	2023-07-02 13:29:59	270	2023-07-04 03:00:00	120	2023-07-04 03:00:00	138	2023-07-10 08:50:00	923
2023-07-02 13:40:00	435.26	2023-07-10 20:29:59	42	2023-07-10 10:19:59	323	2023-07-10 10:30:00	394	2023-07-02 13:39:59	260	2023-07-04 03:20:00	120	2023-07-04 03:20:00	138	2023-07-10 09:50:00	913
2023-07-02 13:50:00	361.54	2023-07-10 21:29:59	62	2023-07-10 11:19:59	353	2023-07-10 11:30:00	436	2023-07-02 13:49:59	250	2023-07-04 03:40:00	118	2023-07-04 03:40:00	138	2023-07-10 10:50:00	834
2023-07-02 14:00:00	419.84	2023-07-10 22:29:59	77	2023-07-10 12:19:59	441	2023-07-10 12:30:00	422	2023-07-02 13:59:59	270	2023-07-04 04:00:00	118	2023-07-04 04:00:00	138	2023-07-10 11:50:00	728
2023-07-02 14:10:00	216.62	2023-07-10 23:29:59	69	2023-07-10 13:19:59	452	2023-07-10 13:30:00	543	2023-07-02 14:09:59	260	2023-07-04 04:20:00	118	2023-07-04 04:20:00	138	2023-07-10 12:50:00	611
2023-07-02 14:20:00	240.42	2023-07-11 00:29:59	62	2023-07-10 14:19:59	433	2023-07-10 14:30:00	561	2023-07-02 14:19:59	260	2023-07-04 04:40:00	116	2023-07-04 04:40:00	140	2023-07-10 13:50:00	507
2023-07-02 14:30:00	365.42	2023-07-11 01:29:59	120	2023-07-10 15:19:59	556	2023-07-10 15:30:00	485	2023-07-02 14:29:59	250	2023-07-04 05:00:00	116	2023-07-04 05:00:00	140	2023-07-10 14:50:00	420
2023-07-02 14:40:00	196.94	2023-07-11 02:29:59	109	2023-07-10 16:19:59	656	2023-07-10 16:30:00	390	2023-07-02 14:39:59	270	2023-07-04 05:20:00	116	2023-07-04 05:20:00	140	2023-07-10 15:50:00	381
2023-07-02 14:50:00	341.06	2023-07-11 03:29:59	126	2023-07-10 17:19:59	511	2023-07-10 17:30:00	251	2023-07-02 14:49:59	260	2023-07-04 05:40:00	119	2023-07-04 05:40:00	134	2023-07-10 16:50:00	337
2023-07-02 15:00:00	446.25	2023-07-11 04:29:59	159	2023-07-10 18:19:59	381	2023-07-10 18:30:00	121	2023-07-02 14:59:59	240	2023-07-04 06:00:00	119	2023-07-04 06:00:00	134	2023-07-10 17:50:00	324
2023-07-02 15:10:00	280.17	2023-07-11 05:29:59	220	2023-07-10 19:19:59	215	2023-07-10 19:30:00	113	2023-07-02 15:09:59	230	2023-07-04 06:20:00	119	2023-07-04 06:20:00	134	2023-07-10 18:50:00	313
2023-07-02 15:20:00	309.34	2023-07-11 06:29:59	243	2023-07-10 20:19:59	140	2023-07-10 20:30:00	59	2023-07-02 15:19:59	220	2023-07-04 06:40:00	121	2023-07-04 06:40:00	138	2023-07-10 19:50:00	311
2023-07-02 15:30:00	174.91	2023-07-11 07:29:59	305	2023-07-10 21:19:59	83	2023-07-10 21:30:00	63	2023-07-02 15:29:59	230	2023-07-04 07:00:00	121	2023-07-04 07:00:00	138	2023-07-10 20:50:00	307
2023-07-02 15:40:00	281.81	2023-07-11 08:29:59	359	2023-07-10 22:19:59	63	2023-07-10 22:30:00	47	2023-07-02 15:39:59	220	2023-07-04 07:20:00	121	2023-07-04 07:20:00	138	2023-07-10 21:50:00	305
2023-07-02 15:50:00	215.52	2023-07-11 09:29:59	309	2023-07-10 23:19:59	57	2023-07-10 23:30:00	82	2023-07-02 15:49:59	210	2023-07-04 07:40:00	123	2023-07-04 07:40:00	125	2023-07-10 22:50:00	281
2023-07-02 16:00:00	270.97	2023-07-11 10:29:59	397	2023-07-11 00:19:59	50	2023-07-11 00:30:00	59	2023-07-02 15:59:59	200	2023-07-04 08:00:00	123	2023-07-04 08:00:00	125	2023-07-10 23:50:00	266
2023-07-02 16:10:00	134.76	2023-07-11 11:29:59	526	2023-07-11 01:19:59	71	2023-07-11 01:30:00	76	2023-07-02 16:09:59	190	2023-07-04 08:20:00	123	2023-07-04 08:20:00	125	2023-07-11 00:50:00	264
2023-07-02 16:20:00	315.91	2023-07-11 12:29:59	563	2023-07-11 02:19:59	68	2023-07-11 02:30:00	85	2023-07-02 16:19:59	210	2023-07-04 08:40:00	120	2023-07-04 08:40:00	123	2023-07-11 01:50:00	257
2023-07-02 16:30:00	178.67	2023-07-11 13:29:59	415	2023-07-11 03:19:59	78	2023-07-11 03:30:00	115	2023-07-02 16:29:59	190	2023-07-04 09:00:00	120	2023-07-04 09:00:00	123	2023-07-11 02:50:00	262
2023-07-02 16:40:00	393.52	2023-07-11 14:29:59	286	2023-07-11 04:19:59	86	2023-07-11 04:30:00	140	2023-07-02 16:39:59	200	2023-07-04 09:20:00	120	2023-07-04 09:20:00	123	2023-07-11 03:50:00	266
2023-07-02 16:50:00	61.25	2023-07-11 15:29:59	201	2023-07-11 05:19:59	115	2023-07-11 05:30:00	168	2023-07-02 16:49:59	190	2023-07-04 09:40:00	113	2023-07-04 09:40:00	120	2023-07-11 04:50:00	263
2023-07-02 17:00:00	316.04	2023-07-11 16:29:59	147	2023-07-11 06:19:59	155	2023-07-11 06:30:00	203	2023-07-02 16:59:59	210	2023-07-04 10:00:00	113	2023-07-04 10:00:00	120	2023-07-11 05:50:00	272
2023-07-02 17:10:00	165.44	2023-07-11 17:29:59	130	2023-07-11 07:19:59	163	2023-07-11 07:30:00	239	2023-07-02 17:09:59	240	2023-07-04 10:20:00	113	2023-07-04 10:20:00	120	2023-07-11 06:50:00	284
2023-07-02 17:20:00	272.59	2023-07-11 18:29:59	136	2023-07-11 08:19:59	178	2023-07-11 08:30:00	216	2023-07-02 17:19:59	230	2023-07-04 10:40:00	128	2023-07-04 10:40:00	121	2023-07-11 07:50:00	281
2023-07-02 17:30:00	106.22	2023-07-11 19:29:59	174	2023-07-11 09:19:59	208	2023-07-11 09:30:00	260	2023-07-02 17:29:59	220	2023-07-04 11:00:00	128	2023-07-04 11:00:00	121	2023-07-11 08:50:00	284
2023-07-02 17:40:00	262.82	2023-07-11 20:29:59	211	2023-07-11 10:19:59	246	2023-07-11 10:30:00	364	2023-07-02 17:39:59	200	2023-07-04 11:20:00	128	2023-07-04 11:20:00	121	2023-07-11 09:50:00	278
2023-07-02 17:50:00	217.76	2023-07-11 21:29:59	249	2023-07-11 11:19:59	318	2023-07-11 11:30:00	309	2023-07-02 17:49:59	190	2023-07-04 11:40:00	137	2023-07-04 11:40:00	131	2023-07-11 10:50:00	277
2023-07-02 18:00:00	197.86	2023-07-11 22:29:59	245	2023-07-11 12:19:59	308	2023-07-11 12:30:00	400	2023-07-02 17:59:59	160	2023-07-04 12:00:00	137	2023-07-04 12:00:00	131	2023-07-11 11:50:00	266
2023-07-02 18:10:00	118.46	2023-07-11 23:29:59	226	2023-07-11 13:19:59	331	2023-07-11 13:30:00	457	2023-07-02 18:09:59	140	2023-07-04 12:20:00	137	2023-07-04 12:20:00	131	2023-07-11 12:50:00	252
2023-07-02 18:20:00	116.49	2023-07-12 00:29:59	201	2023-07-11 14:19:59	388	2023-07-11 14:30:00	424	2023-07-02 18:19:59	130	2023-07-04 12:40:00	130	2023-07-04 12:40:00	131	2023-07-11 13:50:00	258
2023-07-02 18:30:00	200.87	2023-07-12 01:29:59	184	2023-07-11 15:19:59	415	2023-07-11 15:30:00	292	2023-07-02 18:29:59	120	2023-07-04 13:00:00	130	2023-07-04 13:00:00	131	2023-07-11 14:50:00	251
2023-07-02 18:40:00	154.58	2023-07-12 02:29:59	266	2023-07-11 16:19:59	384	2023-07-11 16:30:00	216	2023-07-02 18:39:59	110	2023-07-04 13:20:00	130	2023-07-04 13:20:00	131	2023-07-11 15:50:00	249
2023-07-02 18:50:00	122.8	2023-07-12 03:29:59	247	2023-07-11 17:19:59	293	2023-07-11 17:30:00	163	2023-07-02 18:49:59	110	2023-07-04 13:40:00	140	2023-07-04 13:40:00	127	2023-07-11 16:50:00	249
2023-07-02 19:00:00	57.44	2023-07-12 04:29:59	258	2023-07-11 18:19:59	216	2023-07-11 18:30:00	127	2023-07-02 18:59:59	120	2023-07-04 14:00:00	140	2023-07-04 14:00:00	127	2023-07-11 17:50:00	243
2023-07-02 19:10:00	249.11	2023-07-12 05:29:59	241	2023-07-11 19:19:59	153	2023-07-11 19:30:00	95	2023-07-02 19:09:59	110	2023-07-04 14:20:00	140	2023-07-04 14:20:00	127	2023-07-11 18:50:00	242
2023-07-02 19:20:00	172.76	2023-07-12 06:29:59	234	2023-07-11 20:19:59	130	2023-07-11 20:30:00	113	2023-07-02 19:19:59	110	2023-07-04 14:40:00	145	2023-07-04 14:40:00	131	2023-07-11 19:50:00	256
2023-07-02 19:30:00	94.76	2023-07-12 07:29:59	251	2023-07-11 21:19:59	94	2023-07-11 21:30:00	117	2023-07-02 19:29:59	100	2023-07-04 15:00:00	145	2023-07-04 15:00:00	131	2023-07-11 20:50:00	253
2023-07-02 19:40:00	-36.26	2023-07-12 08:29:59	309	2023-07-11 22:19:59	134	2023-07-11 22:30:00	201	2023-07-02 19:39:59	90	2023-07-04 15:20:00	145	2023-07-04 15:20:00	131	2023-07-11 21:50:00	256
2023-07-02 19:50:00	198.42	2023-07-12 09:29:59	311	2023-07-11 23:19:59	168	2023-07-11 23:30:00	168	2023-07-02 19:49:59	80	2023-07-04 15:40:00	152	2023-07-04 15:40:00	141	2023-07-11 22:50:00	265
2023-07-02 20:00:00	85.03	2023-07-12 10:29:59	496	2023-07-12 00:19:59	193	2023-07-12 00:30:00	174	2023-07-02 19:59:59	70	2023-07-04 16:00:00	152	2023-07-04 16:00:00	141	2023-07-11 23:50:00	275
2023-07-02 20:10:00	66.9	2023-07-12 11:29:59	799	2023-07-12 01:19:59	190	2023-07-12 01:30:00	185	2023-07-02 20:09:59	60	2023-07-04 16:20:00	152	2023-07-04 16:20:00	141	2023-07-12 00:50:00	270
2023-07-02 20:20:00	-66.4	2023-07-12 12:29:59	829	2023-07-12 02:19:59	198	2023-07-12 02:30:00	180	2023-07-02 20:19:59	50	2023-07-04 16:40:00	160	2023-07-04 16:40:00	147	2023-07-12 01:50:00	274
2023-07-02 20:30:00	148.02	2023-07-12 13:29:59	636	2023-07-12 03:19:59	164	2023-07-12 03:30:00	239	2023-07-02 20:29:59	40	2023-07-04 17:00:00	160	2023-07-04 17:00:00	147	2023-07-12 02:50:00	282
2023-07-02 20:40:00	171.43	2023-07-12 14:29:59	535	2023-07-12 04:19:59	196	2023-07-12 04:30:00	228	2023-07-02 20:39:59	30	2023-07-04 17:20:00	160	2023-07-04 17:20:00	147	2023-07-12 03:50:00	262
2023-07-02 20:50:00	70.97	2023-07-12 15:29:59	430	2023-07-12 05:19:59	216	2023-07-12 05:30:00	247	2023-07-02 20:49:59	40	2023-07-04 17:40:00	168	2023-07-04 17:40:00	149	2023-07-12 04:50:00	269
2023-07-02 21:00:00	142.34	2023-07-12 16:29:59	327	2023-07-12 06:19:59	234	2023-07-12 06:30:00	242	2023-07-02 20:59:59	50	2023-07-04 18:00:00	168	2023-07-04 18:00:00	149	2023-07-12 05:49:59
2023-07-02 21:10:00	139.3	2023-07-12 17:29:59	251	2023-07-12 07:19:59	220	2023-07-12 07:30:00	205	2023-07-02 21:09:59	40	2023-07-04 18:20:00	168	2023-07-04 18:20:00	149	2023-07-12 06:50:00	243
2023-07-02 21:20:00	264.38	2023-07-12 18:29:59	201	2023-07-12 08:19:59	215	2023-07-12 08:30:00	255	2023-07-02 21:19:59	40	2023-07-04 18:40:00	169	2023-07-04 18:40:00	150	2023-07-12 07:50:00	244
2023-07-02 21:30:00	86.24	2023-07-12 19:29:59	167	2023-07-12 09:19:59	216	2023-07-12 09:30:00	218	2023-07-02 21:29:59	40	2023-07-04 19:00:00	169	2023-07-04 19:00:00	150	2023-07-12 08:50:00	236
2023-07-02 21:40:00	84.62	2023-07-12 20:29:59	213	2023-07-12 10:19:59	250	2023-07-12 10:30:00	253	2023-07-02 21:39:59	40	2023-07-04 19:20:00	169	2023-07-04 19:20:00	150	2023-07-12 09:50:00	235
2023-07-02 21:50:00	229.37	2023-07-12 21:29:59	264	2023-07-12 11:19:59	257	2023-07-12 11:30:00	317	2023-07-02 21:49:59	30	2023-07-04 19:40:00	175	2023-07-04 19:40:00	152	2023-07-12 10:50:00	242
2023-07-02 22:00:00	232.54	2023-07-12 22:29:59	262	2023-07-12 12:19:59	318	2023-07-12 12:30:00	394	2023-07-02 21:59:59	30	2023-07-04 20:00:00	175	2023-07-04 20:00:00	152	2023-07-12 11:50:00	244
2023-07-02 22:10:00	29	2023-07-12 23:29:59	215	2023-07-12 13:19:59	277	2023-07-12 13:30:00	512	2023-07-02 22:09:59	30	2023-07-04 20:20:00	175	2023-07-04 20:20:00	152	2023-07-12 12:50:00	247
2023-07-02 22:20:00	214.92	2023-07-13 00:29:59	190	2023-07-12 14:19:59	479	2023-07-12 14:30:00	506	2023-07-02 22:19:59	30	2023-07-04 20:40:00	181	2023-07-04 20:40:00	150	2023-07-12 13:50:00	244
2023-07-02 22:30:00	-10.58	2023-07-13 01:29:59	194	2023-07-12 15:19:59	648	2023-07-12 15:30:00	471	2023-07-02 22:29:59	30	2023-07-04 21:00:00	181	2023-07-04 21:00:00	150	2023-07-12 14:50:00	249
2023-07-02 22:40:00	42.94	2023-07-13 02:29:59	239	2023-07-12 16:19:59	557	2023-07-12 16:30:00	394	2023-07-02 22:39:59	30	2023-07-04 21:20:00	181	2023-07-04 21:20:00	150	2023-07-12 15:50:00	253
2023-07-02 22:50:00	141.19	2023-07-13 03:29:59	211	2023-07-12 17:19:59	516	2023-07-12 17:30:00	337	2023-07-02 22:49:59	40	2023-07-04 21:40:00	174	2023-07-04 21:40:00	150	2023-07-12 16:50:00	257
2023-07-02 23:00:00	4.57	2023-07-13 04:29:59	222	2023-07-12 18:19:59	401	2023-07-12 18:30:00	231	2023-07-02 22:59:59	40	2023-07-04 22:00:00	174	2023-07-04 22:00:00	150	2023-07-12 17:50:00	263
2023-07-02 23:10:00	136.83	2023-07-13 05:29:59	234	2023-07-12 19:19:59	291	2023-07-12 19:30:00	176	2023-07-02 23:09:59	60	2023-07-04 22:20:00	174	2023-07-04 22:20:00	150	2023-07-12 18:50:00	263
2023-07-02 23:20:00	-47.76	2023-07-13 06:29:59	283	2023-07-12 20:19:59	219	2023-07-12 20:30:00	140	2023-07-02 23:19:59	60	2023-07-04 22:40:00	176	2023-07-04 22:40:00	153	2023-07-12 19:50:00	256
2023-07-02 23:30:00	479.86	2023-07-13 07:29:59	273	2023-07-12 21:19:59	182	2023-07-12 21:30:00	127	2023-07-02 23:29:59	70	2023-07-04 23:00:00	176	2023-07-04 23:00:00	153	2023-07-12 20:50:00	257
2023-07-02 23:40:00	128.24	2023-07-13 08:29:59	305	2023-07-12 22:19:59	137	2023-07-12 22:30:00	166	2023-07-02 23:39:59	80	2023-07-04 23:20:00	176	2023-07-04 23:20:00	153	2023-07-12 21:50:00	265
2023-07-02 23:50:00	209.82	2023-07-13 09:29:59	277	2023-07-12 23:19:59	133	2023-07-12 23:30:00	193	2023-07-02 23:49:59	90	2023-07-04 23:40:00	182	2023-07-04 23:40:00	160	2023-07-12 22:50:00	265
2023-07-03	211.41	2023-07-13 10:29:59	915	2023-07-13 00:19:59	202	2023-07-13 00:30:00	168	2023-07-02 23:59:59	90	2023-07-05	182	2023-07-05	160	2023-07-12 23:50:00	298
2023-07-03 00:10:00	78.14	2023-07-13 11:29:59	1205	2023-07-13 01:19:59	202	2023-07-13 01:30:00	168	2023-07-03 00:09:59	90	2023-07-05 00:20:00	182	2023-07-05 00:20:00	160	2023-07-13 00:50:00	288
2023-07-03 00:20:00	81.83	2023-07-13 12:29:59	1086	2023-07-13 02:19:59	215	2023-07-13 02:30:00	161	2023-07-03 00:19:59	90	2023-07-05 00:40:00	194	2023-07-05 00:40:00	168	2023-07-13 01:50:00	290
2023-07-03 00:30:00	124.23	2023-07-13 13:29:59	973	2023-07-13 03:19:59	215	2023-07-13 03:30:00	174	2023-07-03 00:29:59	100	2023-07-05 01:00:00	194	2023-07-05 01:00:00	168	2023-07-13 02:50:00	282
2023-07-03 00:40:00	241.25	2023-07-13 14:29:59	801	2023-07-13 04:19:59	190	2023-07-13 04:30:00	203	2023-07-03 00:39:59	100	2023-07-05 01:20:00	194	2023-07-05 01:20:00	168	2023-07-13 03:50:00	272
2023-07-03 00:50:00	200.83	2023-07-13 15:29:59	658	2023-07-13 05:19:59	212	2023-07-13 05:30:00	214	2023-07-03 00:49:59	100	2023-07-05 01:40:00	208	2023-07-05 01:40:00	170	2023-07-13 04:50:00	284
2023-07-03 01:00:00	79.5	2023-07-13 16:29:59	510	2023-07-13 06:19:59	198	2023-07-13 06:30:00	203	2023-07-03 00:59:59	100	2023-07-05 02:00:00	208	2023-07-05 02:00:00	170	2023-07-13 05:50:00	286
2023-07-03 01:10:00	70.91	2023-07-13 17:29:59	368	2023-07-13 07:19:59	215	2023-07-13 07:30:00	255	2023-07-03 01:09:59	100	2023-07-05 02:20:00	208	2023-07-05 02:20:00	170	2023-07-13 06:50:00	294
2023-07-03 01:20:00	150.87	2023-07-13 18:29:59	268	2023-07-13 08:19:59	212	2023-07-13 08:30:00	239	2023-07-03 01:19:59	100	2023-07-05 02:40:00	213	2023-07-05 02:40:00	183	2023-07-13 07:50:00	293
2023-07-03 01:30:00	123.79	2023-07-13 19:29:59	190	2023-07-13 09:19:59	249	2023-07-13 09:30:00	230	2023-07-03 01:29:59	100	2023-07-05 03:00:00	213	2023-07-05 03:00:00	183	2023-07-13 08:50:00	290
2023-07-03 01:40:00	128.96	2023-07-13 20:29:59	138	2023-07-13 10:19:59	246	2023-07-13 10:30:00	272	2023-07-03 01:39:59	100	2023-07-05 03:20:00	213	2023-07-05 03:20:00	183	2023-07-13 09:50:00	301
2023-07-03 01:50:00	272.23	2023-07-13 21:29:59	60	2023-07-13 11:19:59	273	2023-07-13 11:30:00	327	2023-07-03 01:49:59	90	2023-07-05 03:40:00	214	2023-07-05 03:40:00	186	2023-07-13 10:50:00	314
2023-07-03 02:00:00	205.92	2023-07-13 22:29:59	85	2023-07-13 12:19:59	250	2023-07-13 12:30:00	619	2023-07-03 01:59:59	90	2023-07-05 04:00:00	214	2023-07-05 04:00:00	186	2023-07-13 11:50:00	332
2023-07-03 02:10:00	317.28	2023-07-13 23:29:59	87	2023-07-13 13:19:59	384	2023-07-13 13:30:00	833	2023-07-03 02:09:59	80	2023-07-05 04:20:00	214	2023-07-05 04:20:00	186	2023-07-13 12:50:00	356
2023-07-03 02:20:00	83.1	2023-07-14 00:29:59	109	2023-07-13 14:19:59	736	2023-07-13 14:30:00	907	2023-07-03 02:19:59	80	2023-07-05 04:40:00	223	2023-07-05 04:40:00	200	2023-07-13 13:50:00	373
2023-07-03 02:30:00	189.42	2023-07-14 01:29:59	111	2023-07-13 15:19:59	895	2023-07-13 15:30:00	748	2023-07-03 02:29:59	80	2023-07-05 05:00:00	223	2023-07-05 05:00:00	200	2023-07-13 14:50:00	379
2023-07-03 02:40:00	110.91	2023-07-14 02:29:59	197	2023-07-13 16:19:59	857	2023-07-13 16:30:00	595	2023-07-03 02:39:59	70	2023-07-05 05:20:00	223	2023-07-05 05:20:00	200	2023-07-13 15:50:00	383
2023-07-03 02:50:00	302.28	2023-07-14 03:29:59	199	2023-07-13 17:19:59	760	2023-07-13 17:30:00	512	2023-07-03 02:49:59	60	2023-07-05 05:40:00	227	2023-07-05 05:40:00	202	2023-07-13 16:50:00	389
2023-07-03 03:00:00	132.5	2023-07-14 04:29:59	230	2023-07-13 18:19:59	664	2023-07-13 18:30:00	400	2023-07-03 02:59:59	60	2023-07-05 06:00:00	227	2023-07-05 06:00:00	202	2023-07-13 17:50:00	398
2023-07-03 03:10:00	211.78	2023-07-14 05:29:59		2023-07-13 19:19:59	439	2023-07-13 19:30:00	262	2023-07-03 03:09:59	60	2023-07-05 06:20:00	227	2023-07-05 06:20:00	202	2023-07-13 18:50:00	394
2023-07-03 03:20:00	232.79	2023-07-14 06:29:59		2023-07-13 20:19:59	350	2023-07-13 20:30:00	174	2023-07-03 03:19:59	60	2023-07-05 06:40:00	225	2023-07-05 06:40:00	204	2023-07-13 19:50:00	384
2023-07-03 03:30:00	43.43	2023-07-14 07:29:59	375	2023-07-13 21:19:59	312	2023-07-13 21:30:00	140	2023-07-03 03:29:59	50	2023-07-05 07:00:00	225	2023-07-05 07:00:00	204	2023-07-13 20:50:00	377
2023-07-03 03:40:00	232.26	2023-07-14 08:29:59	299	2023-07-13 22:19:59	205	2023-07-13 22:30:00	112	2023-07-03 03:39:59	60	2023-07-05 07:20:00	225	2023-07-05 07:20:00	204	2023-07-13 21:50:00	365
2023-07-03 03:50:00	103.35	2023-07-14 09:29:59	327	2023-07-13 23:19:59	129	2023-07-13 23:30:00	95	2023-07-03 03:49:59	60	2023-07-05 07:40:00	233	2023-07-05 07:40:00	204	2023-07-13 22:50:00	360
2023-07-03 04:00:00	243.58	2023-07-14 10:29:59	329	2023-07-14 00:19:59	98	2023-07-14 00:30:00	76	2023-07-03 03:59:59	70	2023-07-05 08:00:00	233	2023-07-05 08:00:00	204	2023-07-13 23:50:00	339
2023-07-03 04:10:00	144.99	2023-07-14 11:29:59	370	2023-07-14 01:19:59	92	2023-07-14 01:30:00	72	2023-07-03 04:09:59	80	2023-07-05 08:20:00	233	2023-07-05 08:20:00	204	2023-07-14 00:50:00	336
2023-07-03 04:20:00	312.85	2023-07-14 12:29:59	505	2023-07-14 02:19:59	101	2023-07-14 02:30:00	115	2023-07-03 04:19:59	90	2023-07-05 08:40:00	241	2023-07-05 08:40:00	206	2023-07-14 01:50:00	337
2023-07-03 04:30:00	279.91	2023-07-14 13:29:59	408	2023-07-14 03:19:59	98	2023-07-14 03:30:00	145	2023-07-03 04:29:59		2023-07-05 09:00:00	241	2023-07-05 09:00:00	206	2023-07-14 02:50:00	356
2023-07-03 04:40:00	344.96	2023-07-14 14:29:59	344	2023-07-14 04:19:59	130	2023-07-14 04:30:00	178	2023-07-03 04:39:59	100	2023-07-05 09:20:00	241	2023-07-05 09:20:00	206	2023-07-14 03:50:00	359
2023-07-03 04:50:00	181.01	2023-07-14 15:29:59	258	2023-07-14 05:19:59	152	2023-07-14 05:30:00	226	2023-07-03 04:49:59	100	2023-07-05 09:40:00	260	2023-07-05 09:40:00	216	2023-07-14 04:50:00	345
2023-07-03 05:00:00	326.28	2023-07-14 16:29:59	171	2023-07-14 06:19:59	182	2023-07-14 06:30:00	226	2023-07-03 04:59:59	100	2023-07-05 10:00:00	260	2023-07-05 10:00:00	216	2023-07-14 05:50:00	343
2023-07-03 05:10:00	195.27	2023-07-14 17:29:59	205	2023-07-14 07:19:59	186	2023-07-14 07:30:00	262	2023-07-03 05:09:59	100	2023-07-05 10:20:00	260	2023-07-05 10:20:00	216	2023-07-14 06:50:00	345
2023-07-03 05:20:00	303.3	2023-07-14 18:29:59	264	2023-07-14 08:19:59	193	2023-07-14 08:30:00	259	2023-07-03 05:19:59	110	2023-07-05 10:40:00	269	2023-07-05 10:40:00	249	2023-07-14 07:50:00	347
2023-07-03 05:30:00	89.97	2023-07-14 19:29:59	359	2023-07-14 09:19:59	247	2023-07-14 09:30:00	290	2023-07-03 05:29:59	120	2023-07-05 11:00:00	269	2023-07-05 11:00:00	249	2023-07-14 08:50:00	354
2023-07-03 05:40:00	400.69	2023-07-14 20:29:59	453	2023-07-14 10:19:59	287	2023-07-14 10:30:00	292	2023-07-03 05:39:59	120	2023-07-05 11:20:00	269	2023-07-05 11:20:00	249	2023-07-14 09:50:00	352
2023-07-03 05:50:00	232.8	2023-07-14 21:29:59	577	2023-07-14 11:19:59	304	2023-07-14 11:30:00	299	2023-07-03 05:49:59	140	2023-07-05 11:40:00	282	2023-07-05 11:40:00	260	2023-07-14 10:50:00	349
2023-07-03 06:00:00	185.41	2023-07-14 22:29:59	764	2023-07-14 12:19:59	291	2023-07-14 12:30:00	329	2023-07-03 05:59:59	150	2023-07-05 12:00:00	282	2023-07-05 12:00:00	260	2023-07-14 11:50:00	357
2023-07-03 06:10:00	276.53	2023-07-14 23:29:59	789	2023-07-14 13:19:59	339	2023-07-14 13:30:00	315	2023-07-03 06:09:59	150	2023-07-05 12:20:00	282	2023-07-05 12:20:00	260	2023-07-14 12:50:00	369
2023-07-03 06:20:00	242.27	2023-07-15 00:29:59	709	2023-07-14 14:19:59	308	2023-07-14 14:30:00	374	2023-07-03 06:19:59	160	2023-07-05 12:40:00	297	2023-07-05 12:40:00	279	2023-07-14 13:50:00	374
2023-07-03 06:30:00	375.66	2023-07-15 01:29:59	613	2023-07-14 15:19:59	362	2023-07-14 15:30:00	280	2023-07-03 06:29:59	160	2023-07-05 13:00:00	297	2023-07-05 13:00:00	279	2023-07-14 14:50:00	365
2023-07-03 06:40:00	216.03	2023-07-15 02:29:59	505	2023-07-14 16:19:59	378	2023-07-14 16:30:00	197	2023-07-03 06:39:59	160	2023-07-05 13:20:00	297	2023-07-05 13:20:00	279	2023-07-14 15:50:00	357
2023-07-03 06:50:00	222.29	2023-07-15 03:29:59	501	2023-07-14 17:19:59	272	2023-07-14 17:30:00	132	2023-07-03 06:49:59	160	2023-07-05 13:40:00	296	2023-07-05 13:40:00	293	2023-07-14 16:50:00	362
2023-07-03 07:00:00	140.73	2023-07-15 04:29:59	531	2023-07-14 18:19:59	190	2023-07-14 18:30:00	113	2023-07-03 06:59:59	160	2023-07-05 14:00:00	296	2023-07-05 14:00:00	293	2023-07-14 17:50:00	356
2023-07-03 07:10:00	342.1	2023-07-15 05:29:59	572	2023-07-14 19:19:59	145	2023-07-14 19:30:00	125	2023-07-03 07:09:59	160	2023-07-05 14:20:00	296	2023-07-05 14:20:00	293	2023-07-14 18:50:00	359
2023-07-03 07:20:00	175.78	2023-07-15 06:29:59	840	2023-07-14 20:19:59	105	2023-07-14 20:30:00	222	2023-07-03 07:19:59	160	2023-07-05 14:40:00	290	2023-07-05 14:40:00	290	2023-07-14 19:50:00	363
2023-07-03 07:30:00	351.78	2023-07-15 07:29:59	1627	2023-07-14 21:19:59	183	2023-07-14 21:30:00	307	2023-07-03 07:29:59	160	2023-07-05 15:00:00	290	2023-07-05 15:00:00	290	2023-07-14 20:50:00	368
2023-07-03 07:40:00	364.43	2023-07-15 08:29:59	3038	2023-07-14 22:19:59	243	2023-07-14 22:30:00	329	2023-07-03 07:39:59	160	2023-07-05 15:20:00	290	2023-07-05 15:20:00	290	2023-07-14 21:50:00	363
2023-07-03 07:50:00	204.34	2023-07-15 09:29:59	3010	2023-07-14 23:19:59	291	2023-07-14 23:30:00	578	2023-07-03 07:49:59	180	2023-07-05 15:40:00	283	2023-07-05 15:40:00	280	2023-07-14 22:50:00	374
2023-07-03 08:00:00	481.05	2023-07-15 10:29:59	3696	2023-07-15 00:19:59	409	2023-07-15 00:30:00	526	2023-07-03 07:59:59	200	2023-07-05 16:00:00	283	2023-07-05 16:00:00	280	2023-07-14 23:50:00	389
2023-07-03 08:10:00	217.07	2023-07-15 11:29:59	3696	2023-07-15 01:19:59	505	2023-07-15 01:30:00	489	2023-07-03 08:09:59	240	2023-07-05 16:20:00	283	2023-07-05 16:20:00	280	2023-07-15 00:50:00	394
2023-07-03 08:20:00	232.8	2023-07-15 12:29:59	3696	2023-07-15 02:19:59	594	2023-07-15 02:30:00	497	2023-07-03 08:19:59	240	2023-07-05 16:40:00	279	2023-07-05 16:40:00	280	2023-07-15 01:50:00	385
2023-07-03 08:30:00	280.06	2023-07-15 13:29:59	3001	2023-07-15 03:19:59	537	2023-07-15 03:30:00	426	2023-07-03 08:29:59	260	2023-07-05 17:00:00	279	2023-07-05 17:00:00	280	2023-07-15 02:50:00	379
2023-07-03 08:40:00	319.35	2023-07-15 14:29:59	2350	2023-07-15 04:19:59	485	2023-07-15 04:30:00	388	2023-07-03 08:39:59	250	2023-07-05 17:20:00	279	2023-07-05 17:20:00	280	2023-07-15 03:50:00	373
2023-07-03 08:50:00	352.73	2023-07-15 15:29:59	1864	2023-07-15 05:19:59	485	2023-07-15 05:30:00	360	2023-07-03 08:49:59	270	2023-07-05 17:40:00	273	2023-07-05 17:40:00	287	2023-07-15 04:50:00	393
2023-07-03 09:00:00	364.84	2023-07-15 16:29:59	1664	2023-07-15 06:19:59	376	2023-07-15 06:30:00	402	2023-07-03 08:59:59	280	2023-07-05 18:00:00	273	2023-07-05 18:00:00	287	2023-07-15 05:50:00	402
2023-07-03 09:10:00	375.98	2023-07-15 17:29:59	1507	2023-07-15 07:19:59	419	2023-07-15 07:30:00	445	2023-07-03 09:09:59	250	2023-07-05 18:20:00	273	2023-07-05 18:20:00	287	2023-07-15 06:50:00	431
2023-07-03 09:20:00	260.48	2023-07-15 18:29:59	1234	2023-07-15 08:19:59	347	2023-07-15 08:30:00	656	2023-07-03 09:19:59	240	2023-07-05 18:40:00	282	2023-07-05 18:40:00	285	2023-07-15 07:50:00	479
2023-07-03 09:30:00	439.84	2023-07-15 19:29:59	992	2023-07-15 09:19:59	451	2023-07-15 09:30:00	1140	2023-07-03 09:29:59	220	2023-07-05 19:00:00	282	2023-07-05 19:00:00	285	2023-07-15 08:50:00	541
2023-07-03 09:40:00	422.36	2023-07-15 20:29:59	891	2023-07-15 10:19:59	688	2023-07-15 10:30:00	1755	2023-07-03 09:39:59	210	2023-07-05 19:20:00	282	2023-07-05 19:20:00	285	2023-07-15 09:50:00	629
2023-07-03 09:50:00	301.2	2023-07-15 21:30:00	741	2023-07-15 11:19:59	1208	2023-07-15 11:30:00	2190	2023-07-03 09:49:59	160	2023-07-05 19:40:00	285	2023-07-05 19:40:00	287	2023-07-15 10:50:00	743
2023-07-03 10:00:00	188.04	2023-07-15 22:30:00	620	2023-07-15 12:19:59	1699	2023-07-15 12:30:00	2623	2023-07-03 09:59:59	110	2023-07-05 20:00:00	285	2023-07-05 20:00:00	287	2023-07-15 11:50:00	819
2023-07-03 10:10:00	178.78	2023-07-15 23:30:00	781	2023-07-15 13:19:59	2346	2023-07-15 13:30:00	2724	2023-07-03 10:09:59	120	2023-07-05 20:20:00	285	2023-07-05 20:20:00	287	2023-07-15 12:50:00	853
2023-07-03 10:20:00	305.69	2023-07-16 00:30:00	1314	2023-07-15 14:19:59	2944	2023-07-15 14:30:00	2402	2023-07-03 10:19:59	120	2023-07-05 20:40:00	284	2023-07-05 20:40:00	284	2023-07-15 13:50:00	936
2023-07-03 10:30:00	212.04	2023-07-16 01:30:00	3024	2023-07-15 15:19:59	2861	2023-07-15 15:30:00	1798	2023-07-03 10:29:59	140	2023-07-05 21:00:00	284	2023-07-05 21:00:00	284	2023-07-15 14:50:00	972
2023-07-03 10:40:00	325.52	2023-07-16 02:30:00	3696	2023-07-15 16:19:59	2346	2023-07-15 16:30:00	1483	2023-07-03 10:39:59	160	2023-07-05 21:20:00	284	2023-07-05 21:20:00	284	2023-07-15 15:50:00	1043
2023-07-03 10:50:00	397.34	2023-07-16 03:30:00	3579	2023-07-15 17:19:59	1821	2023-07-15 17:30:00	1324	2023-07-03 10:49:59	180	2023-07-05 21:40:00	293	2023-07-05 21:40:00	290	2023-07-15 16:50:00	1078
2023-07-03 11:00:00	347.53	2023-07-16 04:30:00	2473	2023-07-15 18:19:59	1543	2023-07-15 18:30:00	1159	2023-07-03 10:59:59	290	2023-07-05 22:00:00	293	2023-07-05 22:00:00	290	2023-07-15 17:50:00	1097
2023-07-03 11:10:00	295.45	2023-07-16 05:30:00	2168	2023-07-15 19:19:59	1313	2023-07-15 19:30:00	1002	2023-07-03 11:09:59	310	2023-07-05 22:20:00	293	2023-07-05 22:20:00	290	2023-07-15 18:50:00	1083
2023-07-03 11:20:00	282.59	2023-07-16 06:30:00	2005	2023-07-15 20:19:59	1201	2023-07-15 20:30:00	770	2023-07-03 11:19:59	330	2023-07-05 22:40:00	296	2023-07-05 22:40:00	287	2023-07-15 19:50:00	1061
2023-07-03 11:30:00	189.54	2023-07-16 07:30:00	1607	2023-07-15 21:19:59	1011	2023-07-15 21:30:00	645	2023-07-03 11:29:59	330	2023-07-05 23:00:00	296	2023-07-05 23:00:00	287	2023-07-15 20:50:00	1073
2023-07-03 11:40:00	415.95	2023-07-16 08:30:00	1545	2023-07-15 22:19:59	825	2023-07-15 22:30:00	561	2023-07-03 11:39:59	330	2023-07-05 23:20:00	296	2023-07-05 23:20:00	287	2023-07-15 21:50:00	1061
2023-07-03 11:50:00	448.73	2023-07-16 09:30:00	1273	2023-07-15 23:19:59	667	2023-07-15 23:30:00	479	2023-07-03 11:49:59	320	2023-07-05 23:40:00	296	2023-07-05 23:40:00	286	2023-07-15 22:50:00	1040
2023-07-03 12:00:00	386.09	2023-07-16 10:30:00	3043	2023-07-16 00:19:59	523	2023-07-16 00:30:00	549	2023-07-03 11:59:59	260	2023-07-06	296	2023-07-06	286	2023-07-15 23:50:00	1037
2023-07-03 12:10:00	441.56	2023-07-16 11:30:00	3696	2023-07-16 01:19:59	568	2023-07-16 01:30:00	873	2023-07-03 12:09:59	250	2023-07-06 00:20:00	296	2023-07-06 00:20:00	286	2023-07-16 00:50:00	1111
2023-07-03 12:20:00	290.47	2023-07-16 12:30:00	3696	2023-07-16 02:19:59	545	2023-07-16 02:30:00	1568	2023-07-03 12:19:59	240	2023-07-06 00:40:00	283	2023-07-06 00:40:00	281	2023-07-16 01:50:00	1221
2023-07-03 12:30:00	267.93	2023-07-16 13:30:00	3696	2023-07-16 03:19:59	842	2023-07-16 03:30:00	2271	2023-07-03 12:29:59	230	2023-07-06 01:00:00	283	2023-07-06 01:00:00	281	2023-07-16 02:50:00	1305
2023-07-03 12:40:00	432.57	2023-07-16 14:30:00	3696	2023-07-16 04:19:59	1402	2023-07-16 04:30:00	2780	2023-07-03 12:39:59	240	2023-07-06 01:20:00	283	2023-07-06 01:20:00	281	2023-07-16 03:50:00	1435
2023-07-03 12:50:00	206.4	2023-07-16 15:30:00	3696	2023-07-16 05:19:59	2638	2023-07-16 05:30:00	2252	2023-07-03 12:49:59	240	2023-07-06 01:40:00	271	2023-07-06 01:40:00	276	2023-07-16 04:50:00	1540
2023-07-03 13:00:00	244.61	2023-07-16 16:30:00	3696	2023-07-16 06:19:59	2592	2023-07-16 06:30:00	1820	2023-07-03 12:59:59	260	2023-07-06 02:00:00	271	2023-07-06 02:00:00	276	2023-07-16 05:50:00	1510
2023-07-03 13:10:00	209.24	2023-07-16 17:30:00	2785	2023-07-16 07:19:59	2298	2023-07-16 07:30:00	1594	2023-07-03 13:09:59	250	2023-07-06 02:20:00	271	2023-07-06 02:20:00	276	2023-07-16 06:50:00	1540
2023-07-03 13:20:00	367.89	2023-07-16 18:30:00	1850	2023-07-16 08:19:59	1933	2023-07-16 08:30:00	1382	2023-07-03 13:19:59	240	2023-07-06 02:40:00	276	2023-07-06 02:40:00	267	2023-07-16 07:50:00	1495
2023-07-03 13:30:00	245.85	2023-07-16 19:30:00	1119	2023-07-16 09:19:59	1608	2023-07-16 09:30:00	1197	2023-07-03 13:29:59	230	2023-07-06 03:00:00	276	2023-07-06 03:00:00	267	2023-07-16 08:50:00	1555
2023-07-03 13:40:00	148.03	2023-07-16 20:30:00	786	2023-07-16 10:19:59	1480	2023-07-16 10:30:00	1135	2023-07-03 13:39:59		2023-07-06 03:20:00	276	2023-07-06 03:20:00	267	2023-07-16 09:50:00	1555
2023-07-03 13:50:00	445.13	2023-07-16 21:30:00	498	2023-07-16 11:19:59	1312	2023-07-16 11:30:00	1359	2023-07-03 13:49:59	190	2023-07-06 03:40:00	274	2023-07-06 03:40:00	278	2023-07-16 10:50:00	1646
2023-07-03 14:00:00	164.11	2023-07-16 22:30:00	397	2023-07-16 12:19:59	1137	2023-07-16 12:30:00	3651	2023-07-03 13:59:59	140	2023-07-06 04:00:00	274	2023-07-06 04:00:00	278	2023-07-16 11:50:00	1947
2023-07-03 14:10:00	255.53	2023-07-16 23:30:00	348	2023-07-16 13:19:59	1533	2023-07-16 13:30:00	5105	2023-07-03 14:09:59	130	2023-07-06 04:20:00	274	2023-07-06 04:20:00	278	2023-07-16 12:50:00	2066
2023-07-03 14:20:00	387.57	2023-07-17 00:30:00	301	2023-07-16 14:19:59	3442	2023-07-16 14:30:00	5615	2023-07-03 14:19:59	140	2023-07-06 04:40:00	274	2023-07-06 04:40:00	271	2023-07-16 13:50:00	2142
2023-07-03 14:30:00	57.65	2023-07-17 01:30:00	273	2023-07-16 15:19:59	3696	2023-07-16 15:30:00	5327	2023-07-03 14:29:59	160	2023-07-06 05:00:00	274	2023-07-06 05:00:00	271	2023-07-16 14:50:00	2218
2023-07-03 14:40:00	131.73	2023-07-17 02:30:00	324	2023-07-16 16:19:59	3696	2023-07-16 16:30:00	4066	2023-07-03 14:39:59	150	2023-07-06 05:20:00	274	2023-07-06 05:20:00	271	2023-07-16 15:50:00	2217
2023-07-03 14:50:00	172.64	2023-07-17 03:30:00	294	2023-07-16 17:19:59	3696	2023-07-16 17:30:00	2874	2023-07-03 14:49:59	140	2023-07-06 05:40:00	270	2023-07-06 05:40:00	272	2023-07-16 16:50:00	2218
2023-07-03 15:00:00	311.32	2023-07-17 04:30:00	357	2023-07-16 18:19:59	3696	2023-07-16 18:30:00	1845	2023-07-03 14:59:59	130	2023-07-06 06:00:00	270	2023-07-06 06:00:00	272	2023-07-16 17:50:00	2218
2023-07-03 15:10:00	73.39	2023-07-17 05:30:00	397	2023-07-16 19:19:59	2762	2023-07-16 19:30:00	1219	2023-07-03 15:09:59	130	2023-07-06 06:20:00	270	2023-07-06 06:20:00	272	2023-07-16 18:50:00	2278
2023-07-03 15:20:00	38.63	2023-07-17 06:30:00	424	2023-07-16 20:19:59	1939	2023-07-16 20:30:00	867	2023-07-03 15:19:59	120	2023-07-06 06:40:00	270	2023-07-06 06:40:00	270	2023-07-16 19:50:00	2292
2023-07-03 15:30:00	242.28	2023-07-17 07:30:00	489	2023-07-16 21:19:59	1170	2023-07-16 21:30:00	557	2023-07-03 15:29:59	110	2023-07-06 07:00:00	270	2023-07-06 07:00:00	270	2023-07-16 20:50:00	2292
2023-07-03 15:40:00	92.43	2023-07-17 08:30:00	577	2023-07-16 22:19:59	857	2023-07-16 22:30:00	493	2023-07-03 15:39:59	90	2023-07-06 07:20:00	270	2023-07-06 07:20:00	270	2023-07-16 21:50:00	2337
2023-07-03 15:50:00	217	2023-07-17 09:30:00	651	2023-07-16 23:19:59	590	2023-07-16 23:30:00	303	2023-07-03 15:49:59	80	2023-07-06 07:40:00	265	2023-07-06 07:40:00	269	2023-07-16 22:50:00	2337
2023-07-03 16:00:00	144.84	2023-07-17 10:30:00	1139	2023-07-17 00:19:59	485	2023-07-17 00:30:00	313	2023-07-03 15:59:59	70	2023-07-06 08:00:00	265	2023-07-06 08:00:00	269	2023-07-16 23:50:00	2337
2023-07-03 16:10:00	167.86	2023-07-17 11:30:00	2362	2023-07-17 01:19:59	378	2023-07-17 01:30:00	374	2023-07-03 16:09:59	60	2023-07-06 08:20:00	265	2023-07-06 08:20:00	269	2023-07-17 00:50:00	2247
2023-07-03 16:20:00	50.4	2023-07-17 12:30:00	2958	2023-07-17 02:19:59	318	2023-07-17 02:30:00	299	2023-07-03 16:19:59	50	2023-07-06 08:40:00	262	2023-07-06 08:40:00	268	2023-07-17 01:50:00	2157
2023-07-03 16:30:00	183.03	2023-07-17 13:30:00	2935	2023-07-17 03:19:59	350	2023-07-17 03:30:00	341	2023-07-03 16:29:59	50	2023-07-06 09:00:00	262	2023-07-06 09:00:00	268	2023-07-17 02:50:00	2081
2023-07-03 16:40:00	104.98	2023-07-17 14:30:00	2432	2023-07-17 04:19:59	322	2023-07-17 04:30:00	311	2023-07-03 16:39:59	50	2023-07-06 09:20:00	262	2023-07-06 09:20:00	268	2023-07-17 03:50:00	1976
2023-07-03 16:50:00	119.17	2023-07-17 15:30:00	1545	2023-07-17 05:19:59	315	2023-07-17 05:30:00	360	2023-07-03 16:49:59	40	2023-07-06 09:40:00	253	2023-07-06 09:40:00	263	2023-07-17 04:50:00	1811
2023-07-03 17:00:00	136.4	2023-07-17 16:30:00	990	2023-07-17 06:19:59	349	2023-07-17 06:30:00	355	2023-07-03 16:59:59	40	2023-07-06 10:00:00	253	2023-07-06 10:00:00	263	2023-07-17 05:50:00	1826
2023-07-03 17:10:00	182.39	2023-07-17 17:30:00	584	2023-07-17 07:19:59	339	2023-07-17 07:30:00	376	2023-07-03 17:09:59	40	2023-07-06 10:20:00	253	2023-07-06 10:20:00	263	2023-07-17 06:50:00	1781
2023-07-03 17:20:00	86.79	2023-07-17 18:30:00	290	2023-07-17 08:19:59	330	2023-07-17 08:30:00	366	2023-07-03 17:19:59	40	2023-07-06 10:40:00	238	2023-07-06 10:40:00	226	2023-07-17 07:50:00	1765
2023-07-03 17:30:00	173.12	2023-07-17 19:30:00	165	2023-07-17 09:19:59	388	2023-07-17 09:30:00	451	2023-07-03 17:29:59	60	2023-07-06 11:00:00	238	2023-07-06 11:00:00	226	2023-07-17 08:50:00	1690
2023-07-03 17:40:00	221.72	2023-07-17 20:30:00	54	2023-07-17 10:19:59	455	2023-07-17 10:30:00	532	2023-07-03 17:39:59	60	2023-07-06 11:20:00	238	2023-07-06 11:20:00	226	2023-07-17 09:50:00	1600
2023-07-03 17:50:00	231.49	2023-07-17 21:30:00	48	2023-07-17 11:19:59	441	2023-07-17 11:30:00	664	2023-07-03 17:49:59	60	2023-07-06 11:40:00	221	2023-07-06 11:40:00	215	2023-07-17 10:50:00	1424
2023-07-03 18:00:00	214.06	2023-07-17 22:30:00	30	2023-07-17 12:19:59	541	2023-07-17 12:30:00	1332	2023-07-03 17:59:59	60	2023-07-06 12:00:00	221	2023-07-06 12:00:00	215	2023-07-17 11:50:00	1130
2023-07-03 18:10:00	156.73	2023-07-17 23:30:00	60	2023-07-17 13:19:59	597	2023-07-17 13:30:00	2374	2023-07-03 18:09:59	60	2023-07-06 12:20:00	221	2023-07-06 12:20:00	215	2023-07-17 12:50:00	1029
2023-07-03 18:20:00	-48.57	2023-07-18 00:30:00	56	2023-07-17 14:19:59	1351	2023-07-17 14:30:00	2486	2023-07-03 18:19:59	60	2023-07-06 12:40:00	209	2023-07-06 12:40:00	195	2023-07-17 13:50:00	918
2023-07-03 18:30:00	159.31	2023-07-18 01:30:00	85	2023-07-17 15:19:59	2624	2023-07-17 15:30:00	1986	2023-07-03 18:29:59	60	2023-07-06 13:00:00	209	2023-07-06 13:00:00	195	2023-07-17 14:50:00	845
2023-07-03 18:40:00	115.07	2023-07-18 02:30:00	79	2023-07-17 16:19:59	2460	2023-07-17 16:30:00	1255	2023-07-03 18:39:59	60	2023-07-06 13:20:00	209	2023-07-06 13:20:00	195	2023-07-17 15:50:00	772
2023-07-03 18:50:00	43.92	2023-07-18 03:30:00	126	2023-07-17 17:19:59	1812	2023-07-17 17:30:00	785	2023-07-03 18:50:00	60	2023-07-06 13:40:00	215	2023-07-06 13:40:00	200	2023-07-17 16:50:00	717
2023-07-03 19:00:00	137.75	2023-07-18 04:30:00	95	2023-07-17 18:19:59	1331	2023-07-17 18:30:00	457	2023-07-03 19:00:00	60	2023-07-06 14:00:00	215	2023-07-06 14:00:00	200	2023-07-17 17:50:00	683
2023-07-03 19:10:00	8.99	2023-07-18 05:30:00	128	2023-07-17 19:19:59	805	2023-07-17 19:30:00	189	2023-07-03 19:10:00	60	2023-07-06 14:20:00	215	2023-07-06 14:20:00	200	2023-07-17 18:50:00	649
2023-07-03 19:20:00	97.3	2023-07-18 06:30:00	147	2023-07-17 20:19:59	476	2023-07-17 20:30:00	54	2023-07-03 19:20:01	60	2023-07-06 14:40:00	218	2023-07-06 14:40:00	205	2023-07-17 19:50:00	643
2023-07-03 19:30:00	126.86	2023-07-18 07:30:00	203	2023-07-17 21:19:59	194	2023-07-17 21:30:00	44	2023-07-03 19:30:01	60	2023-07-06 15:00:00	218	2023-07-06 15:00:00	205	2023-07-17 20:50:00	622
2023-07-03 19:40:00	7.48	2023-07-18 08:30:00	260	2023-07-17 22:19:59	98	2023-07-17 22:30:00	37	2023-07-03 19:40:02	60	2023-07-06 15:20:00	218	2023-07-06 15:20:00	205	2023-07-17 21:50:00	604
2023-07-03 19:50:00	91.42	2023-07-18 09:30:00	237	2023-07-17 23:19:59	39	2023-07-17 23:30:00	23	2023-07-03 19:50:02	60	2023-07-06 15:40:00	224	2023-07-06 15:40:00	204	2023-07-17 22:50:00	605
2023-07-03 20:00:00	200.8	2023-07-18 10:30:00	258	2023-07-18 00:19:59	34	2023-07-18 00:30:00	29	2023-07-03 20:00:03	60	2023-07-06 16:00:00	224	2023-07-06 16:00:00	204	2023-07-17 23:50:00	587
2023-07-03 20:10:00	63.21	2023-07-18 11:30:00	260	2023-07-18 01:19:59	38	2023-07-18 01:30:00	61	2023-07-03 20:10:03	60	2023-07-06 16:20:00	224	2023-07-06 16:20:00	204	2023-07-18 00:50:00	575
2023-07-03 20:20:00	44.27	2023-07-18 12:30:00	226	2023-07-18 02:19:59	41	2023-07-18 02:30:00	65	2023-07-03 20:20:04	60	2023-07-06 16:40:00	227	2023-07-06 16:40:00	203	2023-07-18 01:50:00	567
2023-07-03 20:30:00	176.04	2023-07-18 13:30:00	159	2023-07-18 03:19:59	65	2023-07-18 03:30:00	80	2023-07-03 20:30:04	60	2023-07-06 17:00:00	227	2023-07-06 17:00:00	203	2023-07-18 02:50:00	562
2023-07-03 20:40:00	61.67	2023-07-18 14:30:00	71	2023-07-18 04:19:59	86	2023-07-18 04:30:00	85	2023-07-03 20:40:04	60	2023-07-06 17:20:00	227	2023-07-06 17:20:00	203	2023-07-18 03:50:00	543
2023-07-03 20:50:00	230.43	2023-07-18 15:30:00	62	2023-07-18 05:19:59	89	2023-07-18 05:30:00	110	2023-07-03 20:50:05	60	2023-07-06 17:40:00	234	2023-07-06 17:40:00	200	2023-07-18 04:50:00	537
2023-07-03 21:00:00	29.33	2023-07-18 16:30:00	30	2023-07-18 06:19:59	105	2023-07-18 06:30:00	147	2023-07-03 21:00:05	60	2023-07-06 18:00:00	234	2023-07-06 18:00:00	200	2023-07-18 05:50:00	535
2023-07-03 21:10:00	188.75	2023-07-18 17:30:00	24	2023-07-18 07:19:59	133	2023-07-18 07:30:00	166	2023-07-03 21:10:06	60	2023-07-06 18:20:00	234	2023-07-06 18:20:00	200	2023-07-18 06:50:00	526
2023-07-03 21:20:00	74.16	2023-07-18 18:30:00		2023-07-18 08:19:59	168	2023-07-18 08:30:00	163	2023-07-03 21:20:06	60	2023-07-06 18:40:00	226	2023-07-06 18:40:00	203	2023-07-18 07:50:00	504
2023-07-03 21:30:00	70.04	2023-07-18 19:30:00		2023-07-18 09:19:59	159	2023-07-18 09:30:00	224	2023-07-03 21:30:07	60	2023-07-06 19:00:00	226	2023-07-06 19:00:00	203	2023-07-18 08:50:00	473
2023-07-03 21:40:00	185.89	2023-07-18 20:30:00	30	2023-07-18 10:19:59	175	2023-07-18 10:30:00	185	2023-07-03 21:40:07	60	2023-07-06 19:20:00	226	2023-07-06 19:20:00	203	2023-07-18 09:50:00	444
2023-07-03 21:50:00	326.44	2023-07-18 21:30:00	30	2023-07-18 11:19:59	246	2023-07-18 11:30:00	231	2023-07-03 21:50:08	60	2023-07-06 19:40:00	224	2023-07-06 19:40:00	202	2023-07-18 10:50:00	393
2023-07-03 22:00:00	145.86	2023-07-18 22:30:00	32	2023-07-18 12:19:59	215	2023-07-18 12:30:00	262	2023-07-03 22:00:08	60	2023-07-06 20:00:00	224	2023-07-06 20:00:00	202	2023-07-18 11:50:00	322
2023-07-03 22:10:00	230.79	2023-07-18 23:30:00	30	2023-07-18 13:19:59	273	2023-07-18 13:30:00	203	2023-07-03 22:10:08	60	2023-07-06 20:20:00	224	2023-07-06 20:20:00	202	2023-07-18 12:50:00	242
2023-07-03 22:20:00	107.09	2023-07-19 00:30:00	52	2023-07-18 14:19:59	215	2023-07-18 14:30:00	180	2023-07-03 22:20:09	60	2023-07-06 20:40:00	224	2023-07-06 20:40:00	205	2023-07-18 13:50:00	178
2023-07-03 22:30:00	186.65	2023-07-19 01:30:00	62	2023-07-18 15:19:59	227	2023-07-18 15:30:00	65	2023-07-03 22:30:09	70	2023-07-06 21:00:00	224	2023-07-06 21:00:00	205	2023-07-18 14:50:00	125
2023-07-03 22:40:00	220.84	2023-07-19 02:30:00	107	2023-07-18 16:19:59	153	2023-07-18 16:30:00	33	2023-07-03 22:40:10	80	2023-07-06 21:20:00	224	2023-07-06 21:20:00	205	2023-07-18 15:50:00	99
2023-07-03 22:50:00	194.25	2023-07-19 03:30:00	91	2023-07-18 17:19:59	68	2023-07-18 17:30:00	28	2023-07-03 22:50:10	80	2023-07-06 21:40:00	220	2023-07-06 21:40:00	196	2023-07-18 16:50:00	94
2023-07-03 23:00:00	217.7	2023-07-19 04:30:00	132	2023-07-18 18:19:59	35	2023-07-18 18:30:00	13	2023-07-03 23:00:11	80	2023-07-06 22:00:00	220	2023-07-06 22:00:00	196	2023-07-18 17:50:00	87
2023-07-03 23:10:00	170.63	2023-07-19 05:30:00	169	2023-07-18 19:19:59	35	2023-07-18 19:30:00	20	2023-07-03 23:10:11	80	2023-07-06 22:20:00	220	2023-07-06 22:20:00	196	2023-07-18 18:50:00	87
2023-07-03 23:20:00	126.69	2023-07-19 06:30:00	163	2023-07-18 20:19:59		2023-07-18 20:30:00		2023-07-03 23:20:12	80	2023-07-06 22:40:00	214	2023-07-06 22:40:00	196	2023-07-18 19:50:00	85
2023-07-03 23:30:00	124.46	2023-07-19 07:30:00	207	2023-07-18 21:19:59	19	2023-07-18 21:30:00	22	2023-07-03 23:30:12	80	2023-07-06 23:00:00	214	2023-07-06 23:00:00	196	2023-07-18 20:50:00	85
2023-07-03 23:40:00	91.99	2023-07-19 08:30:00	201	2023-07-18 22:19:59	28	2023-07-18 22:30:00	18	2023-07-03 23:40:12	80	2023-07-06 23:20:00	214	2023-07-06 23:20:00	196	2023-07-18 21:50:00	83
2023-07-03 23:50:00	143.29	2023-07-19 09:30:00	184	2023-07-18 23:19:59	39	2023-07-18 23:30:00	22	2023-07-03 23:50:13	80	2023-07-06 23:40:00	209	2023-07-06 23:40:00	195	2023-07-18 22:50:00	82
2023-07-04	122.62	2023-07-19 10:30:00	215	2023-07-19 00:19:59	17	2023-07-19 00:30:00	37	2023-07-04 00:00:13	70	2023-07-07	209	2023-07-07	195	2023-07-18 23:50:00	84
2023-07-04 00:10:00	191.79	2023-07-19 11:30:00	421	2023-07-19 01:19:59	45	2023-07-19 01:30:00	39	2023-07-04 00:10:14	70	2023-07-07 00:20:00	209	2023-07-07 00:20:00	195	2023-07-19 00:50:00	79
2023-07-04 00:20:00	243.73	2023-07-19 12:30:00	480	2023-07-19 02:19:59	35	2023-07-19 02:30:00	83	2023-07-04 00:20:14	70	2023-07-07 00:40:00	214	2023-07-07 00:40:00	195	2023-07-19 01:50:00	76
2023-07-04 00:30:00	177.71	2023-07-19 13:30:00	464	2023-07-19 03:19:59	56	2023-07-19 03:30:00	93	2023-07-04 00:30:15	70	2023-07-07 01:00:00	214	2023-07-07 01:00:00	195	2023-07-19 02:50:00	70
2023-07-04 00:40:00	29.89	2023-07-19 14:30:00	487	2023-07-19 04:19:59	67	2023-07-19 04:30:00	91	2023-07-04 00:40:15	70	2023-07-07 01:20:00	214	2023-07-07 01:20:00	195	2023-07-19 03:50:00	69
2023-07-04 00:50:00	154.7	2023-07-19 15:30:00	375	2023-07-19 05:19:59	90	2023-07-19 05:30:00	134	2023-07-04 00:50:16	70	2023-07-07 01:40:00	212	2023-07-07 01:40:00	195	2023-07-19 04:50:00	65
2023-07-04 01:00:00	223.03	2023-07-19 16:30:00	260	2023-07-19 06:19:59	96	2023-07-19 06:30:00	130	2023-07-04 01:00:16	70	2023-07-07 02:00:00	212	2023-07-07 02:00:00	195	2023-07-19 05:50:00	57
2023-07-04 01:10:00	4.67	2023-07-19 17:30:00	247	2023-07-19 07:19:59	96	2023-07-19 07:30:00	153	2023-07-04 01:10:16	70	2023-07-07 02:20:00	212	2023-07-07 02:20:00	195	2023-07-19 06:50:00	57
2023-07-04 01:20:00	200.85	2023-07-19 18:30:00	144	2023-07-19 08:19:59	145	2023-07-19 08:30:00	182	2023-07-04 01:20:17	60	2023-07-07 02:40:00	203	2023-07-07 02:40:00	195	2023-07-19 07:50:00	60
2023-07-04 01:30:00	88.86	2023-07-19 19:30:00	97	2023-07-19 09:19:59	159	2023-07-19 09:30:00	199	2023-07-04 01:30:17	60	2023-07-07 03:00:00	203	2023-07-07 03:00:00	195	2023-07-19 08:50:00	65
2023-07-04 01:40:00	219.43	2023-07-19 20:30:00	93	2023-07-19 10:19:59	153	2023-07-19 10:30:00	163	2023-07-04 01:40:18	50	2023-07-07 03:20:00	203	2023-07-07 03:20:00	195	2023-07-19 09:50:00	66
2023-07-04 01:50:00	167.3	2023-07-19 21:30:00	99	2023-07-19 11:19:59	200	2023-07-19 11:30:00	187	2023-07-04 01:50:18	40	2023-07-07 03:40:00	210	2023-07-07 03:40:00	186	2023-07-19 10:50:00	76
2023-07-04 02:00:00	262.49	2023-07-19 22:30:00	81	2023-07-19 12:19:59	223	2023-07-19 12:30:00	262	2023-07-04 02:00:19	50	2023-07-07 04:00:00	210	2023-07-07 04:00:00	186	2023-07-19 11:50:00	77
2023-07-04 02:10:00	35.74	2023-07-19 23:30:00	83	2023-07-19 13:19:59	209	2023-07-19 13:30:00	343	2023-07-04 02:10:19	50	2023-07-07 04:20:00	210	2023-07-07 04:20:00	186	2023-07-19 12:50:00	84
2023-07-04 02:20:00	189.62	2023-07-20 00:30:00	130	2023-07-19 14:19:59	296	2023-07-19 14:30:00	376	2023-07-04 02:20:20	50	2023-07-07 04:40:00	216	2023-07-07 04:40:00	188	2023-07-19 13:50:00	89
2023-07-04 02:30:00	102.4	2023-07-20 01:30:00	147	2023-07-19 15:19:59	380	2023-07-19 15:30:00	325	2023-07-04 02:30:20	50	2023-07-07 05:00:00	216	2023-07-07 05:00:00	188	2023-07-19 14:50:00	107
2023-07-04 02:40:00	170.34	2023-07-20 02:30:00	201	2023-07-19 16:19:59	365	2023-07-19 16:30:00	307	2023-07-04 02:40:20	50	2023-07-07 05:20:00	216	2023-07-07 05:20:00	188	2023-07-19 15:50:00	110
2023-07-04 02:50:00	187.52	2023-07-20 03:30:00	220	2023-07-19 17:19:59	368	2023-07-19 17:30:00	262	2023-07-04 02:50:21	50	2023-07-07 05:40:00	228	2023-07-07 05:40:00	185	2023-07-19 16:50:00	117
2023-07-04 03:00:00	281.02	2023-07-20 04:30:00	211	2023-07-19 18:19:59	308	2023-07-19 18:30:00	183	2023-07-04 03:00:21	50	2023-07-07 06:00:00	228	2023-07-07 06:00:00	185	2023-07-19 17:50:00	118
2023-07-04 03:10:00	-1.9	2023-07-20 05:30:00	209	2023-07-19 19:19:59	268	2023-07-19 19:30:00	115	2023-07-04 03:10:22	50	2023-07-07 06:20:00	228	2023-07-07 06:20:00	185	2023-07-19 18:50:00	118
2023-07-04 03:20:00	83.97	2023-07-20 06:30:00	266	2023-07-19 20:19:59	166	2023-07-19 20:30:00	76	2023-07-04 03:20:22	60	2023-07-07 06:40:00	228	2023-07-07 06:40:00	180	2023-07-19 19:50:00	118
2023-07-04 03:30:00	75.05	2023-07-20 07:30:00	245	2023-07-19 21:19:59	119	2023-07-19 21:30:00	54	2023-07-04 03:30:23	70	2023-07-07 07:00:00	228	2023-07-07 07:00:00	180	2023-07-19 20:50:00	123
2023-07-04 03:40:00	80.34	2023-07-20 08:30:00		2023-07-19 22:19:59	98	2023-07-19 22:30:00	55	2023-07-04 03:40:23	70	2023-07-07 07:20:00	228	2023-07-07 07:20:00	180	2023-07-19 21:50:00	129
2023-07-04 03:50:00	217.15	2023-07-20 09:30:00	281	2023-07-19 23:19:59	72	2023-07-19 23:30:00	82	2023-07-04 03:50:24	80	2023-07-07 07:40:00	230	2023-07-07 07:40:00	183	2023-07-19 22:50:00	132
2023-07-04 04:00:00	126.93	2023-07-20 10:30:00	390	2023-07-20 00:19:59	65	2023-07-20 00:30:00	70	2023-07-04 04:00:24	80	2023-07-07 08:00:00	230	2023-07-07 08:00:00	183	2023-07-19 23:50:00	147
2023-07-04 04:10:00	180.46	2023-07-20 11:30:00	610	2023-07-20 01:19:59	59	2023-07-20 01:30:00	87	2023-07-04 04:10:00	120	2023-07-07 08:20:00	230	2023-07-07 08:20:00	183	2023-07-20 00:50:00	150
2023-07-04 04:20:00	165.39	2023-07-20 12:30:00	766	2023-07-20 02:19:59	61	2023-07-20 02:30:00	140	2023-07-04 04:20:00	110	2023-07-07 08:40:00	228	2023-07-07 08:40:00	186	2023-07-20 01:50:00	154
2023-07-04 04:30:00	404.8	2023-07-20 13:30:00		2023-07-20 03:19:59	96	2023-07-20 03:30:00	172	2023-07-04 04:30:00		2023-07-07 09:00:00	228	2023-07-07 09:00:00	186	2023-07-20 02:50:00	159
2023-07-04 04:40:00	93.12	2023-07-20 14:30:00		2023-07-20 04:19:59	166	2023-07-20 04:30:00	212	2023-07-04 04:39:59	120	2023-07-07 09:20:00	228	2023-07-07 09:20:00	186	2023-07-20 03:50:00	162
2023-07-04 04:50:00	219.7	2023-07-20 15:30:00		2023-07-20 05:19:59	148	2023-07-20 05:30:00	180	2023-07-04 04:49:59	110	2023-07-07 09:40:00	226	2023-07-07 09:40:00	182	2023-07-20 04:50:00	165
2023-07-04 05:00:00	187.54	2023-07-20 16:30:00		2023-07-20 06:19:59	148	2023-07-20 06:30:00	257	2023-07-04 04:59:59	120	2023-07-07 10:00:00	226	2023-07-07 10:00:00	182	2023-07-20 05:50:00	168
2023-07-04 05:10:00	246.91	2023-07-20 17:30:00		2023-07-20 07:19:59	189	2023-07-20 07:30:00	214	2023-07-04 05:09:59	110	2023-07-07 10:20:00	226	2023-07-07 10:20:00	182	2023-07-20 06:50:00	166
2023-07-04 05:20:00	155.38	2023-07-20 18:30:00		2023-07-20 08:19:59	216	2023-07-20 08:30:00	262	2023-07-04 05:19:59	100	2023-07-07 10:40:00	231	2023-07-07 10:40:00	178	2023-07-20 07:50:00	169
2023-07-04 05:30:00	161.8	2023-07-20 19:30:00		2023-07-20 09:19:59		2023-07-20 09:29:59		2023-07-04 05:29:59	90	2023-07-07 11:00:00	231	2023-07-07 11:00:00	178	2023-07-20 08:50:00	180
2023-07-04 05:40:00	53.17	2023-07-20 20:30:00		2023-07-20 10:19:59	220	2023-07-20 10:29:59	274	2023-07-04 05:39:59	80	2023-07-07 11:20:00	231	2023-07-07 11:20:00	178	2023-07-20 09:50:00	189
2023-07-04 05:50:00	244.95	2023-07-20 21:30:00		2023-07-20 11:19:59	202	2023-07-20 11:29:59	297	2023-07-04 05:49:59	80	2023-07-07 11:40:00	225	2023-07-07 11:40:00	188	2023-07-20 10:50:00	186
2023-07-04 06:00:00	161.67	2023-07-20 22:30:00		2023-07-20 12:19:59	310	2023-07-20 12:29:59	366	2023-07-04 05:59:59	80	2023-07-07 12:00:00	225	2023-07-07 12:00:00	188	2023-07-20 11:50:00	192
2023-07-04 06:10:00	324.43	2023-07-20 23:30:00		2023-07-20 13:19:59	257	2023-07-20 13:29:59	547	2023-07-04 06:09:59	80	2023-07-07 12:20:00	225	2023-07-07 12:20:00	188	2023-07-20 12:50:00	205
2023-07-04 06:20:00	249.61	2023-07-21 00:30:00		2023-07-20 14:19:59	378	2023-07-20 14:29:59	536	2023-07-04 06:19:59	80	2023-07-07 12:40:00	223	2023-07-07 12:40:00	188	2023-07-20 13:50:00	226
2023-07-04 06:30:00	252.72	2023-07-21 01:30:00				2023-07-20 15:29:59	396	2023-07-04 06:29:59	100	2023-07-07 13:00:00	223	2023-07-07 13:00:00	188	2023-07-20 14:50:00	218
2023-07-04 06:40:00	305.91	2023-07-21 02:30:00		2023-07-20 15:30:00	593	2023-07-20 16:29:59	297	2023-07-04 06:39:59	110	2023-07-07 13:20:00	223	2023-07-07 13:20:00	188	2023-07-20 15:50:00	225
2023-07-04 06:50:00	158.81	2023-07-21 03:30:00		2023-07-20 16:30:00	552	2023-07-20 17:29:59	182	2023-07-04 06:49:59	110	2023-07-07 13:40:00	207	2023-07-07 13:40:00	168	2023-07-20 16:50:00	220
2023-07-04 07:00:00	194.62	2023-07-21 04:30:00		2023-07-20 17:30:00	404	2023-07-20 18:29:59	172	2023-07-04 06:59:59	110	2023-07-07 14:00:00	207	2023-07-07 14:00:00	168	2023-07-20 17:50:00	228
2023-07-04 07:10:00	64.69	2023-07-21 05:30:00		2023-07-20 18:30:00	307	2023-07-20 19:29:59	140	2023-07-04 07:09:59	130	2023-07-07 14:20:00	207	2023-07-07 14:20:00	168	2023-07-20 18:50:00	233
2023-07-04 07:20:00	212.91	2023-07-21 06:30:00		2023-07-20 19:30:00	202	2023-07-20 20:29:59	182	2023-07-04 07:19:59	120	2023-07-07 14:40:00	195	2023-07-07 14:40:00	158	2023-07-20 19:50:00	239
2023-07-04 07:30:00	221.17	2023-07-21 07:30:00		2023-07-20 20:30:00	174	2023-07-20 21:29:59	274	2023-07-04 07:29:59	120	2023-07-07 15:00:00	195	2023-07-07 15:00:00	158	2023-07-20 20:50:00	259
2023-07-04 07:40:00	336.68	2023-07-21 08:30:00		2023-07-20 21:30:00	183	2023-07-20 22:29:59	383	2023-07-04 07:39:59	120	2023-07-07 15:20:00	195	2023-07-07 15:20:00	158	2023-07-20 21:50:00	282
2023-07-04 07:50:00	83.76	2023-07-21 09:30:00		2023-07-20 22:30:00	182	2023-07-20 23:29:59	712	2023-07-04 07:49:59	120	2023-07-07 15:40:00	185	2023-07-07 15:40:00	154	2023-07-20 22:50:00	334
2023-07-04 08:00:00	336.51	2023-07-21 10:30:00		2023-07-20 23:30:00	247	2023-07-21 00:29:59	783	2023-07-04 07:59:59	120	2023-07-07 16:00:00	185	2023-07-07 16:00:00	154	2023-07-20 23:50:00	406
2023-07-04 08:10:00	238.02	2023-07-21 11:30:00		2023-07-21 00:30:00	413	2023-07-21 01:29:59	1012	2023-07-04 08:09:59	120	2023-07-07 16:20:00	185	2023-07-07 16:20:00	154	2023-07-21 00:50:00	459
2023-07-04 08:20:00	311.6	2023-07-21 12:30:00		2023-07-21 01:30:00	671	2023-07-21 02:29:59	1270	2023-07-04 08:19:59	130	2023-07-07 16:40:00	180	2023-07-07 16:40:00	148	2023-07-21 01:50:00	498
2023-07-04 08:30:00	287.43	2023-07-21 13:30:00	2885	2023-07-21 02:30:00	799	2023-07-21 03:29:59	1376	2023-07-04 08:29:59	130	2023-07-07 17:00:00	180	2023-07-07 17:00:00	148	2023-07-21 02:50:00	555
2023-07-04 08:40:00	311.66	2023-07-21 14:30:00	2958	2023-07-21 03:30:00	1038	2023-07-21 04:29:59	1687	2023-07-04 08:39:59	140	2023-07-07 17:20:00	180	2023-07-07 17:20:00	148	2023-07-21 03:50:00	627
2023-07-04 08:50:00	208.24	2023-07-21 15:30:00	2362	2023-07-21 04:30:00	1089	2023-07-21 05:29:59	1432	2023-07-04 08:49:59	150	2023-07-07 17:40:00	170	2023-07-07 17:40:00	143	2023-07-21 04:50:00	686
2023-07-04 09:00:00	291.57	2023-07-21 16:30:00	1947	2023-07-21 05:30:00	1430	2023-07-21 06:29:59	1246	2023-07-04 08:59:59	150	2023-07-07 18:00:00	170	2023-07-07 18:00:00	143	2023-07-21 05:50:00	723
2023-07-04 09:10:00	240.69	2023-07-21 17:30:00	1336	2023-07-21 06:30:00	1671	2023-07-21 07:29:59	1086	2023-07-04 09:09:59	160	2023-07-07 18:20:00	170	2023-07-07 18:20:00	143	2023-07-21 06:50:00	803
2023-07-04 09:20:00	157.83	2023-07-21 18:30:00	947	2023-07-21 07:30:00	1536	2023-07-21 08:29:59	989	2023-07-04 09:19:59	170	2023-07-07 18:40:00	168	2023-07-07 18:40:00	141	2023-07-21 07:50:00	836
2023-07-04 09:30:00	147.09	2023-07-21 19:30:00	639	2023-07-21 08:30:00	1352	2023-07-21 09:29:59	829	2023-07-04 09:29:59	180	2023-07-07 19:00:00	168	2023-07-07 19:00:00	141	2023-07-21 08:50:00	855
2023-07-04 09:40:00	252.62	2023-07-21 20:30:00	426	2023-07-21 09:30:00	1170	2023-07-21 10:29:59	813	2023-07-04 09:39:59	180	2023-07-07 19:20:00	168	2023-07-07 19:20:00	141	2023-07-21 09:50:00	856
2023-07-04 09:50:00	194.62	2023-07-21 21:30:00	290	2023-07-21 10:30:00	1029	2023-07-21 11:29:59	991	2023-07-04 09:49:59	190	2023-07-07 19:40:00	168	2023-07-07 19:40:00	143	2023-07-21 10:50:00	905
2023-07-04 10:00:00	280.04	2023-07-21 22:30:00	262	2023-07-21 11:30:00	874	2023-07-21 12:29:59	1524	2023-07-04 09:59:59	200	2023-07-07 20:00:00	168	2023-07-07 20:00:00	143	2023-07-21 11:50:00	986
2023-07-04 10:10:00	368.98	2023-07-21 23:30:00	224	2023-07-21 12:30:00	860	2023-07-21 13:29:59	2359	2023-07-04 10:09:59	210	2023-07-07 20:20:00	168	2023-07-07 20:20:00	143	2023-07-21 12:50:00	1081
2023-07-04 10:20:00	323.27	2023-07-22 00:30:00	281	2023-07-21 13:30:00	993	2023-07-21 14:29:59	2569	2023-07-04 10:19:59	220	2023-07-07 20:40:00	179	2023-07-07 20:40:00	135	2023-07-21 13:50:00	1121
2023-07-04 10:30:00	413.25	2023-07-22 01:30:00	311	2023-07-21 14:30:00	1548	2023-07-21 15:29:59	2418	2023-07-04 10:29:59	210	2023-07-07 21:00:00	179	2023-07-07 21:00:00	135	2023-07-21 14:50:00	1158
2023-07-04 10:40:00	463.8	2023-07-22 02:30:00	342	2023-07-21 15:30:00	2497	2023-07-21 16:29:59	1741	2023-07-04 10:39:59	250	2023-07-07 21:20:00	179	2023-07-07 21:20:00	135	2023-07-21 15:50:00	1244
2023-07-04 10:50:00	295.16	2023-07-22 03:30:00	329	2023-07-21 16:30:00	2643	2023-07-21 17:29:59	1357	2023-07-04 10:49:59	290	2023-07-07 21:40:00	186	2023-07-07 21:40:00	149	2023-07-21 16:50:00	1263
2023-07-04 11:00:00	473.31	2023-07-22 04:30:00	338	2023-07-21 17:30:00	2437	2023-07-21 18:29:59	945	2023-07-04 10:59:59	310	2023-07-07 22:00:00	186	2023-07-07 22:00:00	149	2023-07-21 17:50:00	1292
2023-07-04 11:10:00	339.61	2023-07-22 05:30:00	301	2023-07-21 18:30:00	1834	2023-07-21 19:29:59	645	2023-07-04 11:09:59	330	2023-07-07 22:20:00	186	2023-07-07 22:20:00	149	2023-07-21 18:50:00	1336
2023-07-04 11:20:00	412.36	2023-07-22 06:30:00	309	2023-07-21 19:30:00	1303	2023-07-21 20:29:59	471	2023-07-04 11:19:59	380	2023-07-07 22:40:00	198	2023-07-07 22:40:00	157	2023-07-21 19:50:00	1336
2023-07-04 11:30:00	426.22	2023-07-22 07:30:00	379	2023-07-21 20:30:00	962	2023-07-21 21:29:59	358	2023-07-04 11:29:59	400	2023-07-07 23:00:00	198	2023-07-07 23:00:00	157	2023-07-21 20:50:00	1293
2023-07-04 11:40:00	470.49	2023-07-22 08:30:00	353	2023-07-21 21:30:00	685	2023-07-21 22:29:59	247	2023-07-04 11:39:59	420	2023-07-07 23:20:00	198	2023-07-07 23:20:00	157	2023-07-21 21:50:00	1278
2023-07-04 11:50:00	550.92	2023-07-22 09:30:00	446	2023-07-21 22:30:00	455	2023-07-21 23:29:59	201	2023-07-04 11:49:59	410	2023-07-07 23:40:00	205	2023-07-07 23:40:00	162	2023-07-21 22:50:00	1220
2023-07-04 12:00:00	386.73	2023-07-22 10:30:00	884	2023-07-21 23:30:00	322	2023-07-22 00:29:59	182	2023-07-04 11:59:59	410	2023-07-08	205	2023-07-08	162	2023-07-21 23:50:00	1122
2023-07-04 12:10:00	755.4	2023-07-22 11:30:00	928	2023-07-22 00:30:00	261	2023-07-22 01:29:59	168	2023-07-04 12:09:59	410	2023-07-08 00:20:00	205	2023-07-08 00:20:00	162	2023-07-22 00:50:00	1060
2023-07-04 12:20:00	480.5	2023-07-22 12:30:00	620	2023-07-22 01:30:00	223	2023-07-22 02:29:59	224	2023-07-04 12:19:59	380	2023-07-08 00:40:00	212	2023-07-08 00:40:00	168	2023-07-22 01:50:00	1034
2023-07-04 12:30:00	470.61	2023-07-22 13:30:00	494	2023-07-22 02:30:00	194	2023-07-22 03:29:59	294	2023-07-04 12:29:59	400	2023-07-08 01:00:00	212	2023-07-08 01:00:00	168	2023-07-22 02:50:00	998
2023-07-04 12:40:00	375.32	2023-07-22 14:30:00	437	2023-07-22 03:30:00	235	2023-07-22 04:29:59	272	2023-07-04 12:39:59		2023-07-08 01:20:00	212	2023-07-08 01:20:00	168	2023-07-22 03:50:00	954
2023-07-04 12:50:00	155.99	2023-07-22 15:30:00	457	2023-07-22 04:30:00	254	2023-07-22 05:29:59	282	2023-07-04 12:49:59	340	2023-07-08 01:40:00	220	2023-07-08 01:40:00	183	2023-07-22 04:50:00	911
2023-07-04 13:00:00	447.2	2023-07-22 16:30:00	399	2023-07-22 05:30:00	249	2023-07-22 06:29:59	288	2023-07-04 12:59:59	330	2023-07-08 02:00:00	220	2023-07-08 02:00:00	183	2023-07-22 05:50:00	889
2023-07-04 13:10:00	264.59	2023-07-22 17:30:00	271	2023-07-22 06:30:00	261	2023-07-22 07:29:59	268	2023-07-04 13:09:59	310	2023-07-08 02:20:00	220	2023-07-08 02:20:00	183	2023-07-22 06:50:00	833
2023-07-04 13:20:00	296.07	2023-07-22 18:30:00	197	2023-07-22 07:30:00	261	2023-07-22 08:29:59	276	2023-07-04 13:19:59	310	2023-07-08 02:40:00	239	2023-07-08 02:40:00	185	2023-07-22 07:50:00	803
2023-07-04 13:30:00	222.98	2023-07-22 19:30:00	161	2023-07-22 08:30:00	246	2023-07-22 09:29:59	305	2023-07-04 13:29:59	270	2023-07-08 03:00:00	239	2023-07-08 03:00:00	185	2023-07-22 08:50:00	784
2023-07-04 13:40:00	162.69	2023-07-22 20:30:00	153	2023-07-22 09:30:00	276	2023-07-22 10:29:59	378	2023-07-04 13:39:59	260	2023-07-08 03:20:00	239	2023-07-08 03:20:00	185	2023-07-22 09:50:00	800
2023-07-04 13:50:00	79.19	2023-07-22 21:30:00	124	2023-07-22 10:30:00	284	2023-07-22 11:29:59	593	2023-07-04 13:49:59	240	2023-07-08 03:40:00	244	2023-07-08 03:40:00	191	2023-07-22 10:50:00	755
2023-07-04 14:00:00	451.31	2023-07-22 22:30:00	116	2023-07-22 11:30:00	334	2023-07-22 12:29:59	578	2023-07-04 13:59:59	230	2023-07-08 04:00:00	244	2023-07-08 04:00:00	191	2023-07-22 11:50:00	668
2023-07-04 14:10:00	303.51	2023-07-22 23:30:00	109	2023-07-22 12:30:00	347	2023-07-22 13:29:59	532	2023-07-04 14:09:59	210	2023-07-08 04:20:00	244	2023-07-08 04:20:00	191	2023-07-22 12:50:00	576
2023-07-04 14:20:00	204.47	2023-07-23 00:30:00	142	2023-07-22 13:30:00	582	2023-07-22 14:29:59	430	2023-07-04 14:19:59	230	2023-07-08 04:40:00	241	2023-07-08 04:40:00	195	2023-07-22 13:50:00	527
2023-07-04 14:30:00	279.25	2023-07-23 01:30:00	136	2023-07-22 14:30:00	565	2023-07-22 15:29:59	368	2023-07-04 14:29:59	250	2023-07-08 05:00:00	241	2023-07-08 05:00:00	195	2023-07-22 14:50:00	476
2023-07-04 14:40:00	369.55	2023-07-23 02:30:00	167	2023-07-22 15:30:00	500	2023-07-22 16:29:59	394	2023-07-04 14:39:59	260	2023-07-08 05:20:00	241	2023-07-08 05:20:00	195	2023-07-22 15:50:00	422
2023-07-04 14:50:00	444.38	2023-07-23 03:30:00	197	2023-07-22 16:30:00	472	2023-07-22 17:29:59	329	2023-07-04 14:49:59	280	2023-07-08 05:40:00	244	2023-07-08 05:40:00	202	2023-07-22 16:50:00	385
2023-07-04 15:00:00	387.87	2023-07-23 04:30:00	197	2023-07-22 17:30:00	362	2023-07-22 18:29:59	249	2023-07-04 14:59:59	300	2023-07-08 06:00:00	244	2023-07-08 06:00:00	202	2023-07-22 17:50:00	361
2023-07-04 15:10:00	358.39	2023-07-23 05:30:00	230	2023-07-22 18:30:00	388	2023-07-22 19:29:59	154	2023-07-04 15:09:59	350	2023-07-08 06:20:00	244	2023-07-08 06:20:00	202	2023-07-22 18:50:00	349
2023-07-04 15:20:00	421.41	2023-07-23 06:30:00	249	2023-07-22 19:30:00	331	2023-07-22 20:29:59	157	2023-07-04 15:19:59	340	2023-07-08 06:40:00	244	2023-07-08 06:40:00	213	2023-07-22 19:50:00	345
2023-07-04 15:30:00	296.31	2023-07-23 07:30:00	245	2023-07-22 20:30:00	243	2023-07-22 21:29:59	138	2023-07-04 15:29:59	320	2023-07-08 07:00:00	244	2023-07-08 07:00:00	213	2023-07-22 20:50:00	341
2023-07-04 15:40:00	383.06	2023-07-23 08:30:00	247	2023-07-22 21:30:00	198	2023-07-22 22:29:59	106	2023-07-04 15:39:59	340	2023-07-08 07:20:00	244	2023-07-08 07:20:00	213	2023-07-22 21:50:00	334
2023-07-04 15:50:00	324.81	2023-07-23 09:30:00	277	2023-07-22 22:30:00	133	2023-07-22 23:29:59	112	2023-07-04 15:49:59	330	2023-07-08 07:40:00	249	2023-07-08 07:40:00	219	2023-07-22 22:50:00	326
2023-07-04 16:00:00	174.11	2023-07-23 10:30:00	471	2023-07-22 23:30:00	118	2023-07-23 00:29:59	106	2023-07-04 15:59:59	310	2023-07-08 08:00:00	249	2023-07-08 08:00:00	219	2023-07-22 23:50:00	331
2023-07-04 16:10:00	412.1	2023-07-23 11:30:00	673	2023-07-23 00:30:00	82	2023-07-23 01:29:59	106	2023-07-04 16:09:59	250	2023-07-08 08:20:00	249	2023-07-08 08:20:00	219	2023-07-23 00:50:00	328
2023-07-04 16:20:00	551.77	2023-07-23 12:30:00	605	2023-07-23 01:30:00	98	2023-07-23 02:29:59	130	2023-07-04 16:19:59	240	2023-07-08 08:40:00	260	2023-07-08 08:40:00	217	2023-07-23 01:50:00	313
2023-07-04 16:30:00	431.23	2023-07-23 13:30:00	589	2023-07-23 02:30:00	119	2023-07-23 03:29:59	178	2023-07-04 16:29:59	270	2023-07-08 09:00:00	260	2023-07-08 09:00:00	217	2023-07-23 02:50:00	299
2023-07-04 16:40:00	382.49	2023-07-23 14:30:00	498	2023-07-23 03:30:00	168	2023-07-23 04:29:59	127	2023-07-04 16:39:59	270	2023-07-08 09:20:00	260	2023-07-08 09:20:00	217	2023-07-23 03:50:00	292
2023-07-04 16:50:00	373.71	2023-07-23 15:30:00	338	2023-07-23 04:30:00	174	2023-07-23 05:29:59	166	2023-07-04 16:49:59	290	2023-07-08 09:40:00	269	2023-07-08 09:40:00	234	2023-07-23 04:50:00	307
2023-07-04 17:00:00	307.8	2023-07-23 16:30:00	237	2023-07-23 05:30:00	166	2023-07-23 06:29:59	197	2023-07-04 16:59:59	290	2023-07-08 10:00:00	269	2023-07-08 10:00:00	234	2023-07-23 05:50:00	307
2023-07-04 17:10:00	172.99	2023-07-23 17:30:00	232	2023-07-23 06:30:00	189	2023-07-23 07:29:59	197	2023-07-04 17:09:59	310	2023-07-08 10:20:00	269	2023-07-08 10:20:00	234	2023-07-23 06:50:00	300
2023-07-04 17:20:00	179.77	2023-07-23 18:30:00	239	2023-07-23 07:30:00	213	2023-07-23 08:29:59	235	2023-07-04 17:19:59	320	2023-07-08 10:40:00	287	2023-07-08 10:40:00	251	2023-07-23 07:50:00	302
2023-07-04 17:30:00	349.59	2023-07-23 19:30:00	275	2023-07-23 08:30:00	172	2023-07-23 09:29:59	222	2023-07-04 17:29:59	280	2023-07-08 11:00:00	287	2023-07-08 11:00:00	251	2023-07-23 08:50:00	283
2023-07-04 17:40:00	138.74	2023-07-23 20:30:00	373	2023-07-23 09:30:00	200	2023-07-23 10:29:59	257	2023-07-04 17:39:59	230	2023-07-08 11:20:00	287	2023-07-08 11:20:00	251	2023-07-23 09:50:00	252
2023-07-04 17:50:00	345.05	2023-07-23 21:30:00	480	2023-07-23 10:30:00	246	2023-07-23 11:29:59	292	2023-07-04 17:49:59	180	2023-07-08 11:40:00	304	2023-07-08 11:40:00	261	2023-07-23 10:50:00	248
2023-07-04 18:00:00	126.4	2023-07-23 22:30:00	480	2023-07-23 11:30:00	235	2023-07-23 12:29:59	424	2023-07-04 17:59:59	170	2023-07-08 12:00:00	304	2023-07-08 12:00:00	261	2023-07-23 11:50:00	250
2023-07-04 18:10:00	9.05	2023-07-23 23:30:00	487	2023-07-23 12:30:00	272	2023-07-23 13:29:59	588	2023-07-04 18:09:59	190	2023-07-08 12:20:00	304	2023-07-08 12:20:00	261	2023-07-23 12:50:00	258
2023-07-04 18:20:00	142.29	2023-07-24 00:30:00	519	2023-07-23 13:30:00	320	2023-07-23 14:29:59	499	2023-07-04 18:19:59	180	2023-07-08 12:40:00	328	2023-07-08 12:40:00	293	2023-07-23 13:50:00	230
2023-07-04 18:30:00	218.44	2023-07-24 01:30:00	741	2023-07-23 14:30:00	445	2023-07-23 15:29:59	337	2023-07-04 18:29:59	180	2023-07-08 13:00:00	328	2023-07-08 13:00:00	293	2023-07-23 14:50:00	229
2023-07-04 18:40:00	223.73	2023-07-24 02:30:00	709	2023-07-23 15:30:00	589	2023-07-23 16:29:59	286	2023-07-04 18:39:59	200	2023-07-08 13:20:00	328	2023-07-08 13:20:00	293	2023-07-23 15:50:00	215
2023-07-04 18:50:00	39.77	2023-07-24 03:30:00	847	2023-07-23 16:30:00	511	2023-07-23 17:29:59	183	2023-07-04 18:49:59	200	2023-07-08 13:40:00	349	2023-07-08 13:40:00	327	2023-07-23 16:50:00	208
2023-07-04 19:00:00	198.16	2023-07-24 04:30:00	721	2023-07-23 17:30:00	326	2023-07-23 18:29:59	176	2023-07-04 18:59:59	190	2023-07-08 14:00:00	349	2023-07-08 14:00:00	327	2023-07-23 17:50:00	223
2023-07-04 19:10:00	242.65	2023-07-24 05:30:00	692	2023-07-23 18:30:00	250	2023-07-23 19:29:59	203	2023-07-04 19:09:59	190	2023-07-08 14:20:00	349	2023-07-08 14:20:00	327	2023-07-23 18:50:00	229
2023-07-04 19:20:00	306	2023-07-24 06:30:00	598	2023-07-23 19:30:00	186	2023-07-23 20:29:59	224	2023-07-04 19:19:59	180	2023-07-08 14:40:00	372	2023-07-08 14:40:00	336	2023-07-23 19:50:00	238
2023-07-04 19:30:00	238.36	2023-07-24 07:30:00	582	2023-07-23 20:30:00	170	2023-07-23 21:29:59	260	2023-07-04 19:29:59	160	2023-07-08 15:00:00	372	2023-07-08 15:00:00	336	2023-07-23 20:50:00	248
2023-07-04 19:40:00	190.08	2023-07-24 08:30:01	462	2023-07-23 21:30:00	231	2023-07-23 22:29:59	345	2023-07-04 19:39:59	150	2023-07-08 15:20:00	372	2023-07-08 15:20:00	336	2023-07-23 21:50:00	270
2023-07-04 19:50:00	212.53	2023-07-24 09:30:01	424	2023-07-23 22:30:00	235	2023-07-23 23:29:59	424	2023-07-04 19:49:59	150	2023-07-08 15:40:00	386	2023-07-08 15:40:00	357	2023-07-23 22:50:00	284
2023-07-04 20:00:00	352.28	2023-07-24 10:30:01	521	2023-07-23 23:30:00	249	2023-07-24 00:29:59	386	2023-07-04 19:59:59	170	2023-07-08 16:00:00	386	2023-07-08 16:00:00	357	2023-07-23 23:50:00	304
2023-07-04 20:10:00	235.94	2023-07-24 11:30:01	1412	2023-07-24 00:30:00	378	2023-07-24 01:29:59	430	2023-07-04 20:09:59	160	2023-07-08 16:20:00	386	2023-07-08 16:20:00	357	2023-07-24 00:50:00	332
2023-07-04 20:20:00	399.2	2023-07-24 12:30:01	2448	2023-07-24 01:30:00	389	2023-07-24 02:29:59	563	2023-07-04 20:19:59	170	2023-07-08 16:40:00	395	2023-07-08 16:40:00	367	2023-07-24 01:50:00	357
2023-07-04 20:30:00	323.11	2023-07-24 13:30:01	2771	2023-07-24 02:30:00	427	2023-07-24 03:29:59	626	2023-07-04 20:29:59	180	2023-07-08 17:00:00	395	2023-07-08 17:00:00	367	2023-07-24 02:50:00	404
2023-07-04 20:40:00	229.88	2023-07-24 14:30:01	2643	2023-07-24 03:30:00	513	2023-07-24 04:29:59	737	2023-07-04 20:39:59	170	2023-07-08 17:20:00	395	2023-07-08 17:20:00	367	2023-07-24 03:50:00	434
2023-07-04 20:50:00	282.55	2023-07-24 15:30:01	2043	2023-07-24 04:30:00	655	2023-07-24 05:29:59	660	2023-07-04 20:49:59	170	2023-07-08 17:40:00	398	2023-07-08 17:40:00	368	2023-07-24 04:50:00	438
2023-07-04 21:00:00	458.08	2023-07-24 16:30:01	1647	2023-07-24 05:30:00	692	2023-07-24 06:29:59	626	2023-07-04 20:59:59	170	2023-07-08 18:00:00	398	2023-07-08 18:00:00	368	2023-07-24 05:50:00	438
2023-07-04 21:10:00	319.96	2023-07-24 17:30:01	1366	2023-07-24 06:30:00	681	2023-07-24 07:29:59	557	2023-07-04 21:09:59	200	2023-07-08 18:20:00	398	2023-07-08 18:20:00	368	2023-07-24 06:50:00	475
2023-07-04 21:20:00	544.93	2023-07-24 18:30:01	1320	2023-07-24 07:30:00	650	2023-07-24 08:29:59	467	2023-07-04 21:19:59	190	2023-07-08 18:40:00	397	2023-07-08 18:40:00	362	2023-07-24 07:50:00	470
2023-07-04 21:30:00	356.82	2023-07-24 19:30:01	1348	2023-07-24 08:30:00	565	2023-07-24 09:29:59	404	2023-07-04 21:29:59	180	2023-07-08 19:00:00	397	2023-07-08 19:00:00	362	2023-07-24 08:50:00	455
2023-07-04 21:40:00	279.55	2023-07-24 20:30:01	1701	2023-07-24 09:30:00	564	2023-07-24 10:29:59	382	2023-07-04 21:39:59	220	2023-07-08 19:20:00	397	2023-07-08 19:20:00	362	2023-07-24 09:50:00	474
2023-07-04 21:50:00	254.69	2023-07-24 21:30:01	1829	2023-07-24 10:30:00	516	2023-07-24 11:29:59	430	2023-07-04 21:49:59	240	2023-07-08 19:40:00	393	2023-07-08 19:40:00	359	2023-07-24 10:50:00	488
2023-07-04 22:00:00	236.2	2023-07-24 22:30:01	1921	2023-07-24 11:30:00	436	2023-07-24 12:29:59	986	2023-07-04 21:59:59	240	2023-07-08 20:00:00	393	2023-07-08 20:00:00	359	2023-07-24 11:50:00	508
2023-07-04 22:10:00	351.62	2023-07-24 23:30:01	2330	2023-07-24 12:30:00	429	2023-07-24 13:29:59	1859	2023-07-04 22:09:59	230	2023-07-08 20:20:00	393	2023-07-08 20:20:00	359	2023-07-24 12:50:00	664
2023-07-04 22:20:00	289.34	2023-07-25 00:30:01	3217	2023-07-24 13:30:00	427	2023-07-24 14:29:59	2119	2023-07-04 22:19:59	200	2023-07-08 20:40:00	378	2023-07-08 20:40:00	363	2023-07-24 13:50:00	696
2023-07-04 22:30:00	238.45	2023-07-25 01:30:01	3696	2023-07-24 14:30:00	981	2023-07-24 15:29:59	1890	2023-07-04 22:29:59	210	2023-07-08 21:00:00	378	2023-07-08 21:00:00	363	2023-07-24 14:50:00	755
2023-07-04 22:40:00	276.07	2023-07-25 02:30:01	3696	2023-07-24 15:30:00	1920	2023-07-24 16:29:59	1384	2023-07-04 22:39:59	200	2023-07-08 21:20:00	378	2023-07-08 21:20:00	363	2023-07-24 15:50:00	794
2023-07-04 22:50:00	308.53	2023-07-25 03:30:01	2687	2023-07-24 16:30:00	2165	2023-07-24 17:29:59	1154	2023-07-04 22:49:59	180	2023-07-08 21:40:00	368	2023-07-08 21:40:00	353	2023-07-24 16:50:00	824
2023-07-04 23:00:00	261.42	2023-07-25 04:30:01	2168	2023-07-24 17:30:00	1905	2023-07-24 18:29:59	1051	2023-07-04 22:59:59	150	2023-07-08 22:00:00	368	2023-07-08 22:00:00	353	2023-07-24 17:50:00	844
2023-07-04 23:10:00	261.58	2023-07-25 05:30:01	2374	2023-07-24 18:30:00	1495	2023-07-24 19:29:59	884	2023-07-04 23:09:59	140	2023-07-08 22:20:00	368	2023-07-08 22:20:00	353	2023-07-24 18:50:00	840
2023-07-04 23:20:00	66.08	2023-07-25 06:30:01	3696	2023-07-24 19:30:00	1184	2023-07-24 20:29:59	945	2023-07-04 23:19:59	130	2023-07-08 22:40:00	356	2023-07-08 22:40:00	353	2023-07-24 19:50:00	853
2023-07-04 23:30:00	360.5	2023-07-25 07:30:01	3696	2023-07-24 20:30:00	1112	2023-07-24 21:29:59	1339	2023-07-04 23:29:59	120	2023-07-08 23:00:00	356	2023-07-08 23:00:00	353	2023-07-24 20:50:00	857
2023-07-04 23:40:00	119.77	2023-07-25 08:30:01	3048	2023-07-24 21:30:00	923	2023-07-24 22:29:59	1361	2023-07-04 23:39:59	120	2023-07-08 23:20:00	356	2023-07-08 23:20:00	353	2023-07-24 21:50:00	934
2023-07-04 23:50:00	189.7	2023-07-25 09:30:01	2549	2023-07-24 22:30:00	1002	2023-07-24 23:29:59	1432	2023-07-04 23:49:59	140	2023-07-08 23:40:00	355	2023-07-08 23:40:00	344	2023-07-24 22:50:00	947
2023-07-05	320.31	2023-07-25 10:30:01	3696	2023-07-24 23:30:00	1427	2023-07-25 00:29:59	1658	2023-07-04 23:59:59	150	2023-07-09	355	2023-07-09	344	2023-07-24 23:50:00	1067
2023-07-05 00:10:00	265.5	2023-07-25 11:30:01	3696	2023-07-25 00:30:00	1460	2023-07-25 01:29:59	2131	2023-07-05 00:09:59	170	2023-07-09 00:20:00	355	2023-07-09 00:20:00	344	2023-07-25 00:50:00	1120
2023-07-05 00:20:00	287.32	2023-07-25 12:30:01	3696	2023-07-25 01:30:00	1533	2023-07-25 02:29:59	2649	2023-07-05 00:19:59	170	2023-07-09 00:40:00	348	2023-07-09 00:40:00	343	2023-07-25 01:50:00	1226
2023-07-05 00:30:00	173.07	2023-07-25 13:30:01	3696	2023-07-25 02:30:00	1720	2023-07-25 03:29:59	2691	2023-07-05 00:29:59	160	2023-07-09 01:00:00	348	2023-07-09 01:00:00	343	2023-07-25 02:50:00	1344
2023-07-05 00:40:00	359	2023-07-25 14:30:01	3696	2023-07-25 03:30:00	2191	2023-07-25 04:29:59	2271	2023-07-05 00:39:59	170	2023-07-09 01:20:00	348	2023-07-09 01:20:00	343	2023-07-25 03:50:00	1420
2023-07-05 00:50:00	128.13	2023-07-25 15:30:01	3696	2023-07-25 04:30:00	2894	2023-07-25 05:29:59	1946	2023-07-05 00:49:59	160	2023-07-09 01:40:00	348	2023-07-09 01:40:00	336	2023-07-25 04:50:00	1436
2023-07-05 01:00:00	162.73	2023-07-25 16:30:01	3696	2023-07-25 05:30:00	2847	2023-07-25 06:29:59	1873	2023-07-05 00:59:59	180	2023-07-09 02:00:00	348	2023-07-09 02:00:00	336	2023-07-25 05:50:00	1525
2023-07-05 01:10:00	177.72	2023-07-25 17:30:01	3696	2023-07-25 06:30:00	2448	2023-07-25 07:29:59	2997	2023-07-05 01:09:59	170	2023-07-09 02:20:00	348	2023-07-09 02:20:00	336	2023-07-25 06:50:00	1600
2023-07-05 01:20:00	221.65	2023-07-25 18:30:01	2562	2023-07-25 07:30:00	1967	2023-07-25 08:29:59	2734	2023-07-05 01:19:59	160	2023-07-09 02:40:00	348	2023-07-09 02:40:00	341	2023-07-25 07:50:00	1750
2023-07-05 01:30:00	123.4	2023-07-25 19:30:01	1667	2023-07-25 08:30:00	1801	2023-07-25 09:29:59	2202	2023-07-05 01:29:59	170	2023-07-09 03:00:00	348	2023-07-09 03:00:00	341	2023-07-25 08:50:00	1826
2023-07-05 01:40:00	287.09	2023-07-25 20:30:01	1122	2023-07-25 09:30:00	2939	2023-07-25 10:29:59	1834	2023-07-05 01:39:59	160	2023-07-09 03:20:00	348	2023-07-09 03:20:00	341	2023-07-25 09:50:00	1856
2023-07-05 01:50:00	133.07	2023-07-25 21:30:01	704	2023-07-25 10:30:00	2794	2023-07-25 11:29:59	2983	2023-07-05 01:49:59	160	2023-07-09 03:40:00	351	2023-07-09 03:40:00	344	2023-07-25 10:50:00	2021
2023-07-05 02:00:00	216.01	2023-07-25 22:30:01	544	2023-07-25 11:30:00	2405	2023-07-25 12:29:59	5428	2023-07-05 01:59:59	150	2023-07-09 04:00:00	351	2023-07-09 04:00:00	344	2023-07-25 11:50:00	2292
2023-07-05 02:10:00	380.51	2023-07-25 23:30:01	401	2023-07-25 12:30:00	1955	2023-07-25 13:29:59	6897	2023-07-05 02:09:59	140	2023-07-09 04:20:00	351	2023-07-09 04:20:00	344	2023-07-25 12:50:00	2427
2023-07-05 02:20:00	227.6	2023-07-26 00:30:01	421	2023-07-25 13:30:00	3114	2023-07-25 14:29:59	6470	2023-07-05 02:19:59	150	2023-07-09 04:40:00	346	2023-07-09 04:40:00	339	2023-07-25 13:50:00	2608
2023-07-05 02:30:00	111.65	2023-07-26 01:30:01	501	2023-07-25 14:30:00	3696	2023-07-25 15:29:59	6020	2023-07-05 02:29:59	160	2023-07-09 05:00:00	346	2023-07-09 05:00:00	339	2023-07-25 14:50:00	2653
2023-07-05 02:40:00	339.6	2023-07-26 02:30:01	475	2023-07-25 15:30:00	3696	2023-07-25 16:29:59	4395	2023-07-05 02:39:59	180	2023-07-09 05:20:00	346	2023-07-09 05:20:00	339	2023-07-25 15:50:00	2788
2023-07-05 02:50:00	61.73	2023-07-26 03:30:01	457	2023-07-25 16:30:00	3696	2023-07-25 17:29:59	3433	2023-07-05 02:49:59	180	2023-07-09 05:40:00	339	2023-07-09 05:40:00	330	2023-07-25 16:50:00	2773
2023-07-05 03:00:00	450.67	2023-07-26 04:30:01	395	2023-07-25 17:30:00	3696	2023-07-25 18:29:59	2328	2023-07-05 02:59:59	180	2023-07-09 06:00:00	339	2023-07-09 06:00:00	330	2023-07-25 17:50:00	2788
2023-07-05 03:10:00	60.59	2023-07-26 05:30:01	377	2023-07-25 18:30:00	3696	2023-07-25 19:29:59	1646	2023-07-05 03:09:59	200	2023-07-09 06:20:00	339	2023-07-09 06:20:00	330	2023-07-25 18:50:00	2833
2023-07-05 03:20:00	369.47	2023-07-26 06:30:01	386	2023-07-25 19:30:00	3278	2023-07-25 20:29:59	1265	2023-07-05 03:19:59	210	2023-07-09 06:40:00	343	2023-07-09 06:40:00	339	2023-07-25 19:50:00	2924
2023-07-05 03:30:00	144.48	2023-07-26 07:30:01	377	2023-07-25 20:30:00	2298	2023-07-25 21:29:59	802	2023-07-05 03:29:59	220	2023-07-09 07:00:00	343	2023-07-09 07:00:00	339	2023-07-25 20:50:00	2924
2023-07-05 03:40:00	236.71	2023-07-26 08:30:01	526	2023-07-25 21:30:00	1615	2023-07-25 22:29:59	504	2023-07-05 03:39:59	220	2023-07-09 07:20:00	343	2023-07-09 07:20:00	339	2023-07-25 21:50:00	2833
2023-07-05 03:50:00	339.8	2023-07-26 09:30:01	501	2023-07-25 22:30:00	1265	2023-07-25 23:29:59	355	2023-07-05 03:49:59	210	2023-07-09 07:40:00	338	2023-07-09 07:40:00	338	2023-07-25 22:50:00	2818
2023-07-05 04:00:00	306.81	2023-07-26 10:30:01	891	2023-07-25 23:30:00	914	2023-07-26 00:29:59	339	2023-07-05 03:59:59	210	2023-07-09 08:00:00	338	2023-07-09 08:00:00	338	2023-07-25 23:50:00	2683
2023-07-05 04:10:00	176.6	2023-07-26 11:30:01	1165	2023-07-26 00:30:00	556	2023-07-26 01:29:59	358	2023-07-05 04:09:59	200	2023-07-09 08:20:00	338	2023-07-09 08:20:00	338	2023-07-26 00:50:00	2623
2023-07-05 04:20:00	323.34	2023-07-26 12:30:01	1243	2023-07-26 01:30:00	452	2023-07-26 02:29:59	374	2023-07-05 04:19:59	220	2023-07-09 08:40:00	338	2023-07-09 08:40:00	361	2023-07-26 01:50:00	2503
2023-07-05 04:30:00	225.6	2023-07-26 13:30:01	1191	2023-07-26 02:30:00	385	2023-07-26 03:29:59	378	2023-07-05 04:29:59		2023-07-09 09:00:00	338	2023-07-09 09:00:00	361	2023-07-26 02:50:00	2397
2023-07-05 04:40:00	268.59	2023-07-26 14:30:01	976	2023-07-26 03:30:00	358	2023-07-26 04:29:59	341	2023-07-05 04:39:59	200	2023-07-09 09:20:00	338	2023-07-09 09:20:00	361	2023-07-26 03:50:00	2307
2023-07-05 04:50:00	235.01	2023-07-26 15:30:01	774	2023-07-26 04:30:00	388	2023-07-26 05:29:59	321	2023-07-05 04:49:59	220	2023-07-09 09:40:00	385	2023-07-09 09:40:00	382	2023-07-26 04:50:00	2262
2023-07-05 05:00:00	28.62	2023-07-26 16:30:01	632	2023-07-26 05:30:00	419	2023-07-26 06:29:59	386	2023-07-05 04:59:59	230	2023-07-09 10:00:00	385	2023-07-09 10:00:00	382	2023-07-26 05:50:00	2157
2023-07-05 05:10:00	459.47	2023-07-26 17:30:01	503	2023-07-26 06:30:00	385	2023-07-26 07:29:59	378	2023-07-05 05:09:59	220	2023-07-09 10:20:00	385	2023-07-09 10:20:00	382	2023-07-26 06:50:00	2036
2023-07-05 05:20:00	333.17	2023-07-26 18:30:01	359	2023-07-26 07:30:00	412	2023-07-26 08:29:59	370	2023-07-05 05:19:59	200	2023-07-09 10:40:00	483	2023-07-09 10:40:00	443	2023-07-26 07:50:00	1916
2023-07-05 05:30:00	430.16	2023-07-26 19:30:01	268	2023-07-26 08:30:00	380	2023-07-26 09:29:59	434	2023-07-05 05:29:59	190	2023-07-09 11:00:00	483	2023-07-09 11:00:00	443	2023-07-26 08:50:00	1886
2023-07-05 05:40:00	298.15	2023-07-26 20:30:01	159	2023-07-26 09:30:00	376	2023-07-26 10:29:59	436	2023-07-05 05:39:59	190	2023-07-09 11:20:00	483	2023-07-09 11:20:00	443	2023-07-26 09:50:00	1841
2023-07-05 05:50:00	330.06	2023-07-26 21:30:01	138	2023-07-26 10:30:00	425	2023-07-26 11:29:59	586	2023-07-05 05:49:59	190	2023-07-09 11:40:00	576	2023-07-09 11:40:00	539	2023-07-26 10:50:00	1705
2023-07-05 06:00:00	212.55	2023-07-26 22:30:01	89	2023-07-26 11:30:00	424	2023-07-26 12:29:59	920	2023-07-05 05:59:59	190	2023-07-09 12:00:00	576	2023-07-09 12:00:00	539	2023-07-26 11:50:00	1452
2023-07-05 06:10:00	57.43	2023-07-26 23:30:01	79	2023-07-26 12:30:00	488	2023-07-26 13:29:59	991	2023-07-05 06:09:59	180	2023-07-09 12:20:00	576	2023-07-09 12:20:00	539	2023-07-26 12:50:00	1180
2023-07-05 06:20:00	431.96	2023-07-27 00:30:00	109	2023-07-26 13:30:00	631	2023-07-26 14:29:59	984	2023-07-05 06:19:59	200	2023-07-09 12:40:00	697	2023-07-09 12:40:00	597	2023-07-26 13:50:00	1014
2023-07-05 06:30:00	113.62	2023-07-27 01:30:00	128	2023-07-26 14:30:00	954	2023-07-26 15:29:59	867	2023-07-05 06:30:00	220	2023-07-09 13:00:00	697	2023-07-09 13:00:00	597	2023-07-26 14:50:00	900
2023-07-05 06:40:00	396.12	2023-07-27 02:30:00	132	2023-07-26 15:30:00	1057	2023-07-26 16:29:59	664	2023-07-05 06:40:00	240	2023-07-09 13:20:00	697	2023-07-09 13:20:00	597	2023-07-26 15:50:00	754
2023-07-05 06:50:00	438.82	2023-07-27 03:30:00	159	2023-07-26 16:30:00	1029	2023-07-26 17:29:59	539	2023-07-05 06:50:00	230	2023-07-09 13:40:00	772	2023-07-09 13:40:00	646	2023-07-26 16:50:00	672
2023-07-05 07:00:00	381.61	2023-07-27 04:30:00		2023-07-26 17:30:00	782	2023-07-26 18:29:59	416	2023-07-05 07:00:00	230	2023-07-09 14:00:00	772	2023-07-09 14:00:00	646	2023-07-26 17:50:00	615
2023-07-05 07:10:00	131.68	2023-07-27 05:30:00		2023-07-26 18:30:00	644	2023-07-26 19:29:59	272	2023-07-05 07:10:00	230	2023-07-09 14:20:00	772	2023-07-09 14:20:00	646	2023-07-26 18:50:00	572
2023-07-05 07:20:00	202.05	2023-07-27 06:30:00		2023-07-26 19:30:00	481	2023-07-26 20:29:59	157	2023-07-05 07:20:00	230	2023-07-09 14:40:00	829	2023-07-09 14:40:00	691	2023-07-26 19:50:00	495
2023-07-05 07:30:00	468.23	2023-07-27 07:30:00		2023-07-26 20:30:00	436	2023-07-26 21:29:59	115	2023-07-05 07:30:00	220	2023-07-09 15:00:00	829	2023-07-09 15:00:00	691	2023-07-26 20:50:00	474
2023-07-05 07:40:00	234.3	2023-07-27 08:30:00	149	2023-07-26 21:30:00	291	2023-07-26 22:29:59	98	2023-07-05 07:40:00	210	2023-07-09 15:20:00	829	2023-07-09 15:20:00	691	2023-07-26 21:50:00	458
2023-07-05 07:50:00	340.12	2023-07-27 09:30:00	262	2023-07-26 22:30:00	172	2023-07-26 23:29:59	74	2023-07-05 07:50:00	200	2023-07-09 15:40:00	859	2023-07-09 15:40:00	729	2023-07-26 22:50:00	446
2023-07-05 08:00:00	243.91	2023-07-27 10:30:00		2023-07-26 23:30:00	126	2023-07-27 00:29:59	70	2023-07-05 08:00:00	190	2023-07-09 16:00:00	859	2023-07-09 16:00:00	729	2023-07-26 23:50:00	430
2023-07-05 08:10:00	328.94	2023-07-27 11:30:00		2023-07-27 00:30:00	78	2023-07-27 01:29:59	110	2023-07-05 08:10:00	210	2023-07-09 16:20:00	859	2023-07-09 16:20:00	729	2023-07-27 00:50:00	418
2023-07-05 08:20:00	271.73	2023-07-27 12:30:00		2023-07-27 01:30:00	83	2023-07-27 02:29:59	112	2023-07-05 08:20:00	210	2023-07-09 16:40:00	891	2023-07-09 16:40:00	743	2023-07-27 01:50:00	408
2023-07-05 08:30:00	242.66	2023-07-27 13:30:00		2023-07-27 02:30:00	90	2023-07-27 03:29:59	117	2023-07-05 08:30:00	210	2023-07-09 17:00:00	891	2023-07-09 17:00:00	743	2023-07-27 02:50:00	390
2023-07-05 08:40:00	333.35	2023-07-27 14:30:00		2023-07-27 03:30:00	90	2023-07-27 04:29:59	132	2023-07-05 08:40:00	210	2023-07-09 17:20:00	891	2023-07-09 17:20:00	743	2023-07-27 03:50:00	384
2023-07-05 08:50:00	296.69	2023-07-27 15:30:00		2023-07-27 04:30:00	98	2023-07-27 05:29:59	193	2023-07-05 08:50:00	210	2023-07-09 17:40:00	908	2023-07-09 17:40:00	769	2023-07-27 04:50:00	389
2023-07-05 09:00:00	441.68	2023-07-27 16:30:00		2023-07-27 05:30:00	140	2023-07-27 06:29:59	161	2023-07-05 09:00:00	200	2023-07-09 18:00:00	908	2023-07-09 18:00:00	769	2023-07-27 05:50:00	379
2023-07-05 09:10:00	357.61	2023-07-27 17:30:00		2023-07-27 06:30:00	138	2023-07-27 07:29:59	163	2023-07-05 09:10:00	210	2023-07-09 18:20:00	908	2023-07-09 18:20:00	769	2023-07-27 06:50:00	368
2023-07-05 09:20:00	385.75	2023-07-27 18:30:00		2023-07-27 07:30:00	160	2023-07-27 08:29:59	203	2023-07-05 09:20:00	200	2023-07-09 18:40:00	923	2023-07-09 18:40:00	781	2023-07-27 07:50:00	368
2023-07-05 09:30:00	549.06	2023-07-27 19:30:00	537	2023-07-27 08:30:00	196	2023-07-27 09:29:59	220	2023-07-05 09:30:00	220	2023-07-09 19:00:00	923	2023-07-09 19:00:00	781	2023-07-27 08:50:00	351
2023-07-05 09:40:00	220.46	2023-07-27 20:30:00		2023-07-27 09:30:00	230	2023-07-27 10:29:59	193	2023-07-05 09:40:00	240	2023-07-09 19:20:00	923	2023-07-09 19:20:00	781	2023-07-27 09:50:00	344
2023-07-05 09:50:00	540.62	2023-07-27 21:30:00		2023-07-27 10:30:00	204	2023-07-27 11:29:59	251	2023-07-05 09:50:00	260	2023-07-09 19:40:00	924	2023-07-09 19:40:00	789	2023-07-27 10:50:00	308
2023-07-05 10:00:00	517.45	2023-07-27 22:30:00		2023-07-27 11:30:00	215	2023-07-27 12:29:59	253	2023-07-05 10:00:00	280	2023-07-09 20:00:00	924	2023-07-09 20:00:00	789	2023-07-27 11:50:00	293
2023-07-05 10:10:00	536.27	2023-07-27 23:30:00		2023-07-27 12:30:00	268	2023-07-27 13:29:59	398	2023-07-05 10:10:00	320	2023-07-09 20:20:00	924	2023-07-09 20:20:00	789	2023-07-27 12:50:00	263
2023-07-05 10:20:00	396.82	2023-07-28 00:30:00		2023-07-27 13:30:00	235	2023-07-27 14:29:59	311	2023-07-05 10:20:00	370	2023-07-09 20:40:00	931	2023-07-09 20:40:00	801	2023-07-27 13:50:00	229
2023-07-05 10:30:00	821.36	2023-07-28 01:30:00		2023-07-27 14:30:00	347	2023-07-27 15:29:59	315	2023-07-05 10:30:00	470	2023-07-09 21:00:00	931	2023-07-09 21:00:00	801	2023-07-27 14:50:00	218
2023-07-05 10:40:00	819.3	2023-07-28 02:30:00		2023-07-27 15:30:00	347	2023-07-27 16:29:59	210	2023-07-05 10:40:00	570	2023-07-09 21:20:00	931	2023-07-09 21:20:00	801	2023-07-27 15:50:00	204
2023-07-05 10:50:00	930.28	2023-07-28 03:30:00		2023-07-27 16:30:00	334	2023-07-27 17:29:59	266	2023-07-05 10:50:00	670	2023-07-09 21:40:00	938	2023-07-09 21:40:00	805	2023-07-27 16:50:00	201
2023-07-05 11:00:00	982.82	2023-07-28 04:30:00		2023-07-27 17:30:00	268	2023-07-27 18:29:59	290	2023-07-05 11:00:00	760	2023-07-09 22:00:00	938	2023-07-09 22:00:00	805	2023-07-27 17:50:00	192
2023-07-05 11:10:00	1013.98	2023-07-28 05:30:00		2023-07-27 18:30:00	212	2023-07-27 19:29:59	390	2023-07-05 11:10:00	800	2023-07-09 22:20:00	938	2023-07-09 22:20:00	805	2023-07-27 18:50:00	190
2023-07-05 11:20:00	885.94	2023-07-28 06:30:00		2023-07-27 19:30:00	234	2023-07-27 20:29:59	432	2023-07-05 11:20:00	870	2023-07-09 22:40:00	949	2023-07-09 22:40:00	800	2023-07-27 19:50:00	197
2023-07-05 11:30:00	1012.62	2023-07-28 07:30:00		2023-07-27 20:30:00	342	2023-07-27 21:29:59	453	2023-07-05 11:30:00	920	2023-07-09 23:00:00	949	2023-07-09 23:00:00	800	2023-07-27 20:50:00	202
2023-07-05 11:40:00	863.15	2023-07-28 08:30:00		2023-07-27 21:30:00	421	2023-07-27 22:29:59	711	2023-07-05 11:40:00	940	2023-07-09 23:20:00	949	2023-07-09 23:20:00	800	2023-07-27 21:50:00	222
2023-07-05 11:50:00	1045.99	2023-07-28 09:30:00		2023-07-27 22:30:00	519	2023-07-27 23:29:59	700	2023-07-05 11:50:00	940	2023-07-09 23:40:00	945	2023-07-09 23:40:00	807	2023-07-27 22:50:00	240
2023-07-05 12:00:00	1247.22	2023-07-28 10:30:00		2023-07-27 23:30:00	549	2023-07-28 00:29:59	619	2023-07-05 12:00:00	1050	2023-07-10	945	2023-07-10	807	2023-07-27 23:50:00	278
2023-07-05 12:10:00	960.94	2023-07-28 11:30:00		2023-07-28 00:30:00	715	2023-07-28 01:29:59	609	2023-07-05 12:10:00	1070	2023-07-10 00:20:00	945	2023-07-10 00:20:00	807	2023-07-28 00:50:00	309
2023-07-05 12:20:00	855.14	2023-07-28 12:30:00		2023-07-28 01:30:00	694	2023-07-28 02:29:59	539	2023-07-05 12:20:00	1070	2023-07-10 00:40:00	947	2023-07-10 00:40:00	811	2023-07-28 01:50:00	331
2023-07-05 12:30:00	1087.24	2023-07-28 13:30:00		2023-07-28 02:30:00	634	2023-07-28 03:29:59	516	2023-07-05 12:30:00	1030	2023-07-10 01:00:00	947	2023-07-10 01:00:00	811	2023-07-28 02:50:00	338
2023-07-05 12:40:00	1010.76	2023-07-28 14:30:00		2023-07-28 03:30:00	568	2023-07-28 04:29:59	453	2023-07-05 12:40:00	1050	2023-07-10 01:20:00	947	2023-07-10 01:20:00	811	2023-07-28 03:50:00	365
2023-07-05 12:50:00	1109.93	2023-07-28 15:30:00		2023-07-28 04:30:00	547	2023-07-28 05:29:59	463	2023-07-05 12:50:00	1040	2023-07-10 01:40:00	947	2023-07-10 01:40:00	807	2023-07-28 04:50:00	363
2023-07-05 13:00:00	660.17	2023-07-28 16:30:00		2023-07-28 05:30:00	537	2023-07-28 06:29:59	451	2023-07-05 13:00:00	980	2023-07-10 02:00:00	947	2023-07-10 02:00:00	807	2023-07-28 05:50:00	371
2023-07-05 13:10:00	697.66	2023-07-28 17:30:00		2023-07-28 06:30:00	541	2023-07-28 07:29:59	408	2023-07-05 13:10:00	930	2023-07-10 02:20:00	947	2023-07-10 02:20:00	807	2023-07-28 06:50:00	402
2023-07-05 13:20:00	570.07	2023-07-28 18:30:00		2023-07-28 07:30:00	505	2023-07-28 08:29:59	520	2023-07-05 13:20:00	900	2023-07-10 02:40:00	936	2023-07-10 02:40:00	809	2023-07-28 07:50:00	389
2023-07-05 13:30:00	535.88	2023-07-28 19:30:00		2023-07-28 08:30:00	445	2023-07-28 09:29:59	520	2023-07-05 13:30:00	890	2023-07-10 03:00:00	936	2023-07-10 03:00:00	809	2023-07-28 08:50:00	417
2023-07-05 13:40:00	612.61	2023-07-28 20:30:00		2023-07-28 09:30:00	435	2023-07-28 10:29:59	570	2023-07-05 13:40:00	560	2023-07-10 03:20:00	936	2023-07-10 03:20:00	809	2023-07-28 09:50:00	427
2023-07-05 13:50:00	554.88	2023-07-28 21:30:00		2023-07-28 10:30:00	491	2023-07-28 11:29:59	584	2023-07-05 13:50:00	640	2023-07-10 03:40:00	922	2023-07-10 03:40:00	805	2023-07-28 10:49:59
2023-07-05 14:00:00	554.96	2023-07-28 22:30:00	249	2023-07-28 11:30:00	533	2023-07-28 12:29:59	1893	2023-07-05 14:00:00	600	2023-07-10 04:00:00	922	2023-07-10 04:00:00	805	2023-07-28 11:50:00	550
2023-07-05 14:10:00	370.46	2023-07-28 23:30:00	316	2023-07-28 12:30:00	552	2023-07-28 13:29:59	2804	2023-07-05 14:10:00	520	2023-07-10 04:20:00	922	2023-07-10 04:20:00	805	2023-07-28 12:50:00	651
2023-07-05 14:20:00	614.31	2023-07-29 00:29:59	412	2023-07-28 13:30:00	610	2023-07-28 14:29:59	3042	2023-07-05 14:20:00	470	2023-07-10 04:40:00	917	2023-07-10 04:40:00	798	2023-07-28 13:50:00	737
2023-07-05 14:30:00	238.53	2023-07-29 01:30:00	556	2023-07-28 14:30:00	1845	2023-07-28 15:29:59	2604	2023-07-05 14:30:00	350	2023-07-10 05:00:00	917	2023-07-10 05:00:00	798	2023-07-28 14:50:00	799
2023-07-05 14:40:00	572.42	2023-07-29 02:30:00	428	2023-07-28 15:30:00	2933	2023-07-28 16:29:59	1848	2023-07-05 14:40:00	240	2023-07-10 05:20:00	917	2023-07-10 05:20:00	798	2023-07-28 15:50:00	826
2023-07-05 14:50:00	479.96	2023-07-29 03:29:59		2023-07-28 16:30:00	3110	2023-07-28 17:29:59	1102	2023-07-05 14:50:00	230	2023-07-10 05:40:00	919	2023-07-10 05:40:00	804	2023-07-28 16:50:00	818
2023-07-05 15:00:00	714.81	2023-07-29 04:29:59		2023-07-28 17:30:00	2516	2023-07-28 18:29:59	643	2023-07-05 15:00:00	220	2023-07-10 06:00:00	919	2023-07-10 06:00:00	804	2023-07-28 17:50:00	801
2023-07-05 15:10:00	357.98	2023-07-29 05:29:59		2023-07-28 18:30:00	1812	2023-07-28 19:29:59	380	2023-07-05 15:10:00	330	2023-07-10 06:20:00	919	2023-07-10 06:20:00	804	2023-07-28 18:50:00	794
2023-07-05 15:20:00	391.78	2023-07-29 06:29:59		2023-07-28 19:30:00	1118	2023-07-28 20:29:59	282	2023-07-05 15:20:00	360	2023-07-10 06:40:00	925	2023-07-10 06:40:00	793	2023-07-28 19:50:00	769
2023-07-05 15:30:00	441.27	2023-07-29 07:29:59		2023-07-28 20:30:00	701	2023-07-28 21:29:59	205	2023-07-05 15:30:00	430	2023-07-10 07:00:00	925	2023-07-10 07:00:00	793	2023-07-28 20:50:00	748
2023-07-05 15:40:00	403.61	2023-07-29 08:29:59		2023-07-28 21:30:00	374	2023-07-28 22:29:59	176	2023-07-05 15:40:00	510	2023-07-10 07:20:00	925	2023-07-10 07:20:00	793	2023-07-28 21:50:00	728
2023-07-05 15:50:00	405.19	2023-07-29 09:30:00	283	2023-07-28 22:30:00	303	2023-07-28 23:29:59	220	2023-07-05 15:50:00	520	2023-07-10 07:40:00	929	2023-07-10 07:40:00	789	2023-07-28 22:50:00	688
2023-07-05 16:00:00	125.6	2023-07-29 10:30:00	327	2023-07-28 23:30:00	190	2023-07-29 00:29:59	343	2023-07-05 16:00:00	540	2023-07-10 08:00:00	929	2023-07-10 08:00:00	789	2023-07-28 23:50:00	681
2023-07-05 16:10:00	470.64	2023-07-29 11:30:00		2023-07-29 00:30:00	186	2023-07-29 01:29:59	374	2023-07-05 16:10:00	470	2023-07-10 08:20:00	929	2023-07-10 08:20:00	789	2023-07-29 00:50:00	673
2023-07-05 16:20:00	357.1	2023-07-29 12:30:00		2023-07-29 01:30:00	257	2023-07-29 02:29:59	420	2023-07-05 16:20:00	460	2023-07-10 08:40:00	913	2023-07-10 08:40:00	763	2023-07-29 01:50:00	654
2023-07-05 16:30:00	411.88	2023-07-29 13:30:00		2023-07-29 02:30:00	287	2023-07-29 03:29:59	394	2023-07-05 16:30:00	390	2023-07-10 09:00:00	913	2023-07-10 09:00:00	763	2023-07-29 02:50:00	628
2023-07-05 16:40:00	339.2	2023-07-29 14:30:00		2023-07-29 03:30:00	388	2023-07-29 04:29:59	416	2023-07-05 16:40:00	220	2023-07-10 09:20:00	913	2023-07-10 09:20:00	763	2023-07-29 03:50:00	609
2023-07-05 16:50:00	351.21	2023-07-29 15:30:00		2023-07-29 04:30:00	389	2023-07-29 05:29:59	426	2023-07-05 16:50:00	300	2023-07-10 09:40:00	866	2023-07-10 09:40:00	749	2023-07-29 04:50:00	582
2023-07-05 17:00:00	342.83	2023-07-29 16:30:00		2023-07-29 05:30:00	476	2023-07-29 06:29:59	378	2023-07-05 17:00:00	320	2023-07-10 10:00:00	866	2023-07-10 10:00:00	749	2023-07-29 05:50:00	573
2023-07-05 17:10:00	284.7	2023-07-29 17:30:00		2023-07-29 06:30:00	381	2023-07-29 07:29:59	370	2023-07-05 17:10:00	320	2023-07-10 10:20:00	866	2023-07-10 10:20:00	749	2023-07-29 06:50:00	554
2023-07-05 17:20:00	279.81	2023-07-29 18:30:00		2023-07-29 07:30:00	413	2023-07-29 08:29:59	358	2023-07-05 17:20:00	310	2023-07-10 10:40:00	775	2023-07-10 10:40:00	683	2023-07-29 07:50:00	522
2023-07-05 17:30:00	433.86	2023-07-29 19:30:00		2023-07-29 08:30:00	374	2023-07-29 09:29:59	335	2023-07-05 17:30:00	300	2023-07-10 11:00:00	775	2023-07-10 11:00:00	683	2023-07-29 08:50:00	501
2023-07-05 17:40:00	282.88	2023-07-29 20:30:00		2023-07-29 09:30:00	354	2023-07-29 10:29:59	315	2023-07-05 17:40:00	230	2023-07-10 11:20:00	775	2023-07-10 11:20:00	683	2023-07-29 09:50:00	488
2023-07-05 17:50:00	378.91	2023-07-29 21:30:00		2023-07-29 10:30:00	334	2023-07-29 11:29:59	270	2023-07-05 17:50:00	180	2023-07-10 11:40:00	683	2023-07-10 11:40:00	581	2023-07-29 10:50:00	451
2023-07-05 18:00:00	179.53	2023-07-29 22:30:00		2023-07-29 11:30:00	314	2023-07-29 12:29:59	259	2023-07-05 18:00:00	150	2023-07-10 12:00:00	683	2023-07-10 12:00:00	581	2023-07-29 11:50:00	431
2023-07-05 18:10:00	283.85	2023-07-29 23:30:00		2023-07-29 12:30:00	296	2023-07-29 13:29:59	260	2023-07-05 18:09:59	110	2023-07-10 12:20:00	683	2023-07-10 12:20:00	581	2023-07-29 12:50:00	402
2023-07-05 18:20:00	293.09	2023-07-30 00:30:00		2023-07-29 13:30:00	281	2023-07-29 14:29:59	270	2023-07-05 18:19:59	90	2023-07-10 12:40:00	552	2023-07-10 12:40:00	495	2023-07-29 13:50:00	365
2023-07-05 18:30:00	264.27	2023-07-30 01:30:00		2023-07-29 14:30:00	287	2023-07-29 15:29:59	216	2023-07-05 18:29:59	80	2023-07-10 13:00:00	552	2023-07-10 13:00:00	495	2023-07-29 14:50:00	337
2023-07-05 18:40:00	225.51	2023-07-30 02:30:00		2023-07-29 15:30:00	281	2023-07-29 16:29:59	170	2023-07-05 18:39:59	90	2023-07-10 13:20:00	552	2023-07-10 13:20:00	495	2023-07-29 15:50:00	307
2023-07-05 18:50:00	132.62	2023-07-30 03:30:00		2023-07-29 16:30:00	296	2023-07-29 17:29:59	100	2023-07-05 18:49:59	80	2023-07-10 13:40:00	454	2023-07-10 13:40:00	422	2023-07-29 16:50:00	260
2023-07-05 19:00:00	112.31	2023-07-30 04:30:00		2023-07-29 17:30:00	239	2023-07-29 18:29:59	115	2023-07-05 18:59:59	80	2023-07-10 14:00:00	454	2023-07-10 14:00:00	422	2023-07-29 17:50:00	253
2023-07-05 19:10:00	203.4	2023-07-30 05:30:00		2023-07-29 18:30:00	198	2023-07-29 19:29:59	98	2023-07-05 19:09:59	100	2023-07-10 14:20:00	454	2023-07-10 14:20:00	422	2023-07-29 18:50:00	235
2023-07-05 19:20:00	212.3	2023-07-30 06:30:00		2023-07-29 19:30:00	134	2023-07-29 20:29:59	91	2023-07-05 19:19:59	130	2023-07-10 14:40:00	388	2023-07-10 14:40:00	376	2023-07-29 19:50:00	222
2023-07-05 19:30:00	123.02	2023-07-30 07:30:00		2023-07-29 20:30:00	98	2023-07-29 21:29:59	113	2023-07-05 19:29:59	150	2023-07-10 15:00:00	388	2023-07-10 15:00:00	376	2023-07-29 20:50:00	224
2023-07-05 19:40:00	181.18	2023-07-30 08:30:00		2023-07-29 21:30:00	72	2023-07-29 22:29:59	157	2023-07-05 19:39:59	160	2023-07-10 15:20:00	388	2023-07-10 15:20:00	376	2023-07-29 21:50:00	226
2023-07-05 19:50:00	158.53	2023-07-30 09:30:00		2023-07-29 22:30:00	68	2023-07-29 23:29:59	147	2023-07-05 19:49:59	180	2023-07-10 15:40:00	360	2023-07-10 15:40:00	321	2023-07-29 22:50:00	229
2023-07-05 20:00:00	186.97	2023-07-30 10:30:00		2023-07-29 23:30:00	108	2023-07-30 00:29:59	149	2023-07-05 19:59:59	200	2023-07-10 16:00:00	360	2023-07-10 16:00:00	321	2023-07-29 23:50:00	213
2023-07-05 20:10:00	224.25	2023-07-30 11:30:00		2023-07-30 00:30:00	129	2023-07-30 01:29:59	154	2023-07-05 20:09:59	190	2023-07-10 16:20:00	360	2023-07-10 16:20:00	321	2023-07-30 00:50:00	207
2023-07-05 20:20:00	180.06	2023-07-30 12:30:00		2023-07-30 01:30:00	115	2023-07-30 02:29:59	136	2023-07-05 20:19:59	170	2023-07-10 16:40:00	326	2023-07-10 16:40:00	297	2023-07-30 01:50:00	195
2023-07-05 20:30:00	120.48	2023-07-30 13:30:00		2023-07-30 02:30:00	163	2023-07-30 03:29:59	151	2023-07-05 20:29:59	160	2023-07-10 17:00:00	326	2023-07-10 17:00:00	297	2023-07-30 02:50:00	183
2023-07-05 20:40:00	162.15	2023-07-30 14:30:01		2023-07-30 03:30:00	152	2023-07-30 04:29:59	149	2023-07-05 20:39:59	150	2023-07-10 17:20:00	326	2023-07-10 17:20:00	297	2023-07-30 03:50:00	177
2023-07-05 20:50:00	260.88	2023-07-30 15:30:01		2023-07-30 04:30:00	140	2023-07-30 05:29:59	224	2023-07-05 20:49:59	140	2023-07-10 17:40:00	315	2023-07-10 17:40:00	281	2023-07-30 04:50:00	171
2023-07-05 21:00:00	158.24	2023-07-30 16:30:01		2023-07-30 05:30:00	183	2023-07-30 06:29:59	182	2023-07-05 20:59:59	140	2023-07-10 18:00:00	315	2023-07-10 18:00:00	281	2023-07-30 05:50:00	170
2023-07-05 21:10:00	314.77	2023-07-30 17:30:01		2023-07-30 06:30:00	182	2023-07-30 07:29:59	230	2023-07-05 21:09:59	140	2023-07-10 18:20:00	315	2023-07-10 18:20:00	281	2023-07-30 06:50:00	162
2023-07-05 21:20:00	91.95	2023-07-30 18:30:01		2023-07-30 07:30:00	175	2023-07-30 08:29:59	239	2023-07-05 21:19:59	150	2023-07-10 18:40:00	300	2023-07-10 18:40:00	268	2023-07-30 07:50:00	153
2023-07-05 21:30:00	220.08	2023-07-30 19:30:01		2023-07-30 08:30:00	196	2023-07-30 09:29:59	262	2023-07-05 21:29:59	150	2023-07-10 19:00:00	300	2023-07-10 19:00:00	268	2023-07-30 08:50:00	156
2023-07-05 21:40:00	204.51	2023-07-30 20:30:01		2023-07-30 09:30:00	182	2023-07-30 10:29:59	274	2023-07-05 21:39:59	140	2023-07-10 19:20:00	300	2023-07-10 19:20:00	268	2023-07-30 09:50:00	161
2023-07-05 21:50:00	42.02	2023-07-30 21:30:01		2023-07-30 10:30:00	254	2023-07-30 11:29:59	357	2023-07-05 21:49:59	140	2023-07-10 19:40:00	305	2023-07-10 19:40:00	260	2023-07-30 10:50:00	169
2023-07-05 22:00:00	203	2023-07-30 22:30:01		2023-07-30 11:30:00	238	2023-07-30 12:29:59	374	2023-07-05 21:59:59	150	2023-07-10 20:00:00	305	2023-07-10 20:00:00	260	2023-07-30 11:50:00	172
2023-07-05 22:10:00	261.2	2023-07-30 23:30:01		2023-07-30 12:30:00	299	2023-07-30 13:29:59	448	2023-07-05 22:09:59	140	2023-07-10 20:20:00	305	2023-07-10 20:20:00	260	2023-07-30 12:50:00	178
2023-07-05 22:20:00	197.71	2023-07-31 00:30:01		2023-07-30 13:30:00	339	2023-07-30 14:29:59	436	2023-07-05 22:19:59	130	2023-07-10 20:40:00	300	2023-07-10 20:40:00	248	2023-07-30 13:50:00	189
2023-07-05 22:30:00	136.01	2023-07-31 01:30:01		2023-07-30 14:30:00	425	2023-07-30 15:29:59	396	2023-07-05 22:29:59	130	2023-07-10 21:00:00	300	2023-07-10 21:00:00	248	2023-07-30 14:50:00	191
2023-07-05 22:40:00	118.6	2023-07-31 02:30:01		2023-07-30 15:30:00	495	2023-07-30 16:29:59	321	2023-07-05 22:39:59	130	2023-07-10 21:20:00	300	2023-07-10 21:20:00	248	2023-07-30 15:50:00	202
2023-07-05 22:50:00	164.71	2023-07-31 03:30:01		2023-07-30 16:30:00	400	2023-07-30 17:29:59	247	2023-07-05 22:49:59	130	2023-07-10 21:40:00	287	2023-07-10 21:40:00	239	2023-07-30 16:50:00	210
2023-07-05 23:00:00	218.79	2023-07-31 04:30:01		2023-07-30 17:30:00	425	2023-07-30 18:29:59	153	2023-07-05 22:59:59	150	2023-07-10 22:00:00	287	2023-07-10 22:00:00	239	2023-07-30 17:50:00	208
2023-07-05 23:10:00	270.7	2023-07-31 05:30:01		2023-07-30 18:30:00	323	2023-07-30 19:29:59	128	2023-07-05 23:09:59	170	2023-07-10 22:20:00	287	2023-07-10 22:20:00	239	2023-07-30 18:50:00	220
2023-07-05 23:20:00	105.18	2023-07-31 06:30:01		2023-07-30 19:30:00	223	2023-07-30 20:29:59	125	2023-07-05 23:19:59	170	2023-07-10 22:40:00	274	2023-07-10 22:40:00	238	2023-07-30 19:50:00	215
2023-07-05 23:30:00	181.88	2023-07-31 07:30:01		2023-07-30 20:30:00	160	2023-07-30 21:29:59	102	2023-07-05 23:29:59	180	2023-07-10 23:00:00	274	2023-07-10 23:00:00	238	2023-07-30 20:50:00	215
2023-07-05 23:40:00	182.26	2023-07-31 08:30:01		2023-07-30 21:30:00	134	2023-07-30 22:29:59	87	2023-07-05 23:39:59	170	2023-07-10 23:20:00	274	2023-07-10 23:20:00	238	2023-07-30 21:50:00	206
2023-07-05 23:50:00	218.4	2023-07-31 09:30:01		2023-07-30 22:30:00	116	2023-07-30 23:29:59	83	2023-07-05 23:49:59	170	2023-07-10 23:40:00	272	2023-07-10 23:40:00	231	2023-07-30 22:50:00	212
2023-07-06	214.23	2023-07-31 10:30:01		2023-07-30 23:30:00	103	2023-07-31 00:29:59	113	2023-07-05 23:59:59	170	2023-07-11	272	2023-07-11	231	2023-07-30 23:50:00	212
2023-07-06 00:10:00	210.19	2023-07-31 11:30:01		2023-07-31 00:30:00	96	2023-07-31 01:29:59	110	2023-07-06 00:09:59	160	2023-07-11 00:20:00	272	2023-07-11 00:20:00	231	2023-07-31 00:50:00	205
2023-07-06 00:20:00	243.71	2023-07-31 12:30:01		2023-07-31 01:30:00	101	2023-07-31 02:29:59	115	2023-07-06 00:19:59	160	2023-07-11 00:40:00	270	2023-07-11 00:40:00	223	2023-07-31 01:50:00	208
2023-07-06 00:30:00	164.24	2023-07-31 13:30:01		2023-07-31 02:30:00	94	2023-07-31 03:29:59	138	2023-07-06 00:29:59	170	2023-07-11 01:00:00	270	2023-07-11 01:00:00	223	2023-07-31 02:50:00	209
2023-07-06 00:40:00	181.44	2023-07-31 14:30:01		2023-07-31 03:30:00	123	2023-07-31 04:29:59	149	2023-07-06 00:39:59	160	2023-07-11 01:20:00	270	2023-07-11 01:20:00	223	2023-07-31 03:50:00	225
2023-07-06 00:50:00	157.05	2023-07-31 15:30:01		2023-07-31 04:30:00	142	2023-07-31 05:29:59	176	2023-07-06 00:49:59	180	2023-07-11 01:40:00	273	2023-07-11 01:40:00	220	2023-07-31 04:50:00	233
2023-07-06 01:00:00	172.02	2023-07-31 16:30:01		2023-07-31 05:30:00	138	2023-07-31 06:29:59	182	2023-07-06 00:59:59	180	2023-07-11 02:00:00	273	2023-07-11 02:00:00	220	2023-07-31 05:50:00	217
2023-07-06 01:10:00	161.63	2023-07-31 17:30:01		2023-07-31 06:30:00	155	2023-07-31 07:29:59	210	2023-07-06 01:09:59	200	2023-07-11 02:20:00	273	2023-07-11 02:20:00	220	2023-07-31 06:50:00	223
2023-07-06 01:20:00	324.84	2023-07-31 18:30:01		2023-07-31 07:30:00	215	2023-07-31 08:29:59	210	2023-07-06 01:19:59	220	2023-07-11 02:40:00	265	2023-07-11 02:40:00	208	2023-07-31 07:50:00	215
2023-07-06 01:30:00	180.44	2023-07-31 19:30:02		2023-07-31 08:30:00	178	2023-07-31 09:29:59	278	2023-07-06 01:29:59	220	2023-07-11 03:00:00	265	2023-07-11 03:00:00	208	2023-07-31 08:50:00	202
2023-07-06 01:40:00	139.07	2023-07-31 20:30:02		2023-07-31 09:30:00	209	2023-07-31 10:29:59	315	2023-07-06 01:39:59	240	2023-07-11 03:20:00	265	2023-07-11 03:20:00	208	2023-07-31 09:50:00	212
2023-07-06 01:50:00	165.67	2023-07-31 21:30:02		2023-07-31 10:30:00	235	2023-07-31 11:29:59	345	2023-07-06 01:49:59	230	2023-07-11 03:40:00	265	2023-07-11 03:40:00	213	2023-07-31 10:50:00	242
2023-07-06 02:00:00	239.59	2023-07-31 22:30:02		2023-07-31 11:30:00	299	2023-07-31 12:29:59	616	2023-07-06 01:59:59	220	2023-07-11 04:00:00	265	2023-07-11 04:00:00	213	2023-07-31 11:50:00	267
2023-07-06 02:10:00	96.4	2023-07-31 23:30:02		2023-07-31 12:30:00	276	2023-07-31 13:29:59	860	2023-07-06 02:09:59	210	2023-07-11 04:20:00	265	2023-07-11 04:20:00	213	2023-07-31 12:50:00	301
2023-07-06 02:20:00	-25.17	2023-08-01 00:30:02		2023-07-31 13:30:00	361	2023-07-31 14:29:59	945	2023-07-06 02:19:59	220	2023-07-11 04:40:00	273	2023-07-11 04:40:00	215	2023-07-31 13:50:00	308
2023-07-06 02:30:00	273.88	2023-08-01 01:30:02		2023-07-31 14:30:00	659	2023-07-31 15:29:59	668	2023-07-06 02:29:59	220	2023-07-11 05:00:00	273	2023-07-11 05:00:00	215	2023-07-31 14:50:00	314
2023-07-06 02:40:00	225.42	2023-08-01 02:30:02		2023-07-31 15:30:00	927	2023-07-31 16:29:59	530	2023-07-06 02:39:59	220	2023-07-11 05:20:00	273	2023-07-11 05:20:00	215	2023-07-31 15:50:00	314
2023-07-06 02:50:00	131.63	2023-08-01 03:30:02		2023-07-31 16:30:00	786	2023-07-31 17:29:59	327	2023-07-06 02:49:59	220	2023-07-11 05:40:00	261	2023-07-11 05:40:00	214	2023-07-31 16:50:00	305
2023-07-06 03:00:00	257.66	2023-08-01 04:30:02		2023-07-31 17:30:00	685	2023-07-31 18:29:59	259	2023-07-06 02:59:59	220	2023-07-11 06:00:00	261	2023-07-11 06:00:00	214	2023-07-31 17:50:00	307
2023-07-06 03:10:00	270.22	2023-08-01 05:30:02		2023-07-31 18:30:00	503	2023-07-31 19:29:59	205	2023-07-06 03:09:59	220	2023-07-11 06:20:00	261	2023-07-11 06:20:00	214	2023-07-31 18:50:00	307
2023-07-06 03:20:00	301.29	2023-08-01 06:30:02		2023-07-31 19:30:00	323	2023-07-31 20:29:59	163	2023-07-06 03:19:59	210	2023-07-11 06:40:00	247	2023-07-11 06:40:00	219	2023-07-31 19:50:00	317
2023-07-06 03:30:00	302.99	2023-08-01 07:30:02		2023-07-31 20:30:00	227	2023-07-31 21:29:59	224	2023-07-06 03:29:59	230	2023-07-11 07:00:00	247	2023-07-11 07:00:00	219	2023-07-31 20:50:00	325
2023-07-06 03:40:00	170.26	2023-08-01 08:30:02		2023-07-31 21:30:00	164	2023-07-31 22:29:59	282	2023-07-06 03:39:59	220	2023-07-11 07:20:00	247	2023-07-11 07:20:00	219	2023-07-31 21:50:00	327
2023-07-06 03:50:00	154.84	2023-08-01 09:30:02		2023-07-31 22:30:00	178	2023-07-31 23:29:59	266	2023-07-06 03:49:59	240	2023-07-11 07:40:00	232	2023-07-11 07:40:00	213	2023-07-31 22:50:00	323
2023-07-06 04:00:00	184.41	2023-08-01 10:30:02	685	2023-07-31 23:30:00	246	2023-08-01 00:29:59		2023-07-06 03:59:59	240	2023-07-11 08:00:00	232	2023-07-11 08:00:00	213	2023-07-31 23:50:00	335
2023-07-06 04:10:00	403.44	2023-08-01 11:30:02	1243	2023-08-01 00:30:00		2023-08-01 01:29:59		2023-07-06 04:09:59	260	2023-07-11 08:20:00	232	2023-07-11 08:20:00	213	2023-08-01 00:50:00	344
2023-07-06 04:20:00	275.38	2023-08-01 12:30:02	1701	2023-08-01 01:30:00		2023-08-01 02:29:59		2023-07-06 04:19:59	270	2023-07-11 08:40:00	241	2023-07-11 08:40:00	218	2023-08-01 01:50:00	342
2023-07-06 04:30:00	197.37	2023-08-01 13:30:02	1794	2023-08-01 02:30:00		2023-08-01 03:29:59		2023-07-06 04:29:59		2023-07-11 09:00:00	241	2023-07-11 09:00:00	218	2023-08-01 02:50:00	355
2023-07-06 04:40:00	196.26			2023-08-01 03:30:00		2023-08-01 04:29:59		2023-07-06 04:39:59	240	2023-07-11 09:20:00	241	2023-07-11 09:20:00	218	2023-08-01 03:50:00	349
2023-07-06 04:50:00	307.35	2023-08-01 15:00:00	1450	2023-08-01 04:30:00		2023-08-01 05:29:59		2023-07-06 04:49:59	230	2023-07-11 09:40:00	236	2023-07-11 09:40:00	206	2023-08-01 04:50:00	350
2023-07-06 05:00:00	206.2	2023-08-01 16:00:00	1114	2023-08-01 05:30:00		2023-08-01 06:29:59		2023-07-06 04:59:59	230	2023-07-11 10:00:00	236	2023-07-11 10:00:00	206	2023-08-01 05:50:00	367
2023-07-06 05:10:00	121.9	2023-08-01 16:59:59	774	2023-08-01 06:29:59		2023-08-01 07:29:59		2023-07-06 05:09:59	190	2023-07-11 10:20:00	236	2023-07-11 10:20:00	206	2023-08-01 06:50:00	377
2023-07-06 05:20:00	351.75	2023-08-01 17:59:59	531	2023-08-01 07:29:59		2023-08-01 08:29:59		2023-07-06 05:19:59	180	2023-07-11 10:40:00	233	2023-07-11 10:40:00	209	2023-08-01 07:50:00	410
2023-07-06 05:30:00	285.58	2023-08-01 18:59:59	320	2023-08-01 08:29:59		2023-08-01 09:29:59		2023-07-06 05:29:59	200	2023-07-11 11:00:00	233	2023-07-11 11:00:00	209	2023-08-01 08:50:00	439
2023-07-06 05:40:00	372.59	2023-08-01 19:59:59	241	2023-08-01 09:29:59		2023-08-01 10:29:59		2023-07-06 05:39:59	220	2023-07-11 11:20:00	233	2023-07-11 11:20:00	209	2023-08-01 09:50:00	430
2023-07-06 05:50:00	211.06	2023-08-01 20:59:59	249	2023-08-01 10:29:59		2023-08-01 11:29:59	339	2023-07-06 05:49:59	220	2023-07-11 11:40:00	219	2023-07-11 11:40:00	207	2023-08-01 10:50:00	417
2023-07-06 06:00:00	383.78	2023-08-01 21:59:59	277	2023-08-01 11:29:59	270	2023-08-01 12:29:59	915	2023-07-06 05:59:59	220	2023-07-11 12:00:00	219	2023-07-11 12:00:00	207	2023-08-01 11:50:00	457
2023-07-06 06:10:00	224.26	2023-08-01 22:59:59	437	2023-08-01 12:29:59	439	2023-08-01 13:29:59	1384	2023-07-06 06:09:59	230	2023-07-11 12:20:00	219	2023-07-11 12:20:00	207	2023-08-01 12:50:00	490
2023-07-06 06:20:00	290.19	2023-08-01 23:59:59	386	2023-08-01 13:29:59	912	2023-08-01 14:29:59	1407	2023-07-06 06:19:59	220	2023-07-11 12:40:00	214	2023-07-11 12:40:00	192	2023-08-01 13:50:00	528
2023-07-06 06:30:00	268.6	2023-08-02 00:59:59	494	2023-08-01 14:29:59	1452	2023-08-01 15:29:59	1236	2023-07-06 06:29:59	200	2023-07-11 13:00:00	214	2023-07-11 13:00:00	192	2023-08-01 14:50:00	527
2023-07-06 06:40:00	296.32	2023-08-02 01:59:59	442	2023-08-01 15:29:59	1431	2023-08-01 16:29:59	905	2023-07-06 06:39:59	190	2023-07-11 13:20:00	214	2023-07-11 13:20:00	192	2023-08-01 15:50:00	536
2023-07-06 06:50:00	447.14	2023-08-02 02:59:59	439	2023-08-01 16:29:59	1031	2023-08-01 17:29:59	728	2023-07-06 06:49:59	190	2023-07-11 13:40:00	207	2023-07-11 13:40:00	176	2023-08-01 16:50:00	548
2023-07-06 07:00:00	252.1	2023-08-02 03:59:59	377	2023-08-01 17:29:59	808	2023-08-01 18:29:59	516	2023-07-06 06:59:59	180	2023-07-11 14:00:00	207	2023-07-11 14:00:00	176	2023-08-01 17:50:00	559
2023-07-06 07:10:00	336.52	2023-08-02 04:59:59	307	2023-08-01 18:29:59	553	2023-08-01 19:29:59	317	2023-07-06 07:09:59	180	2023-07-11 14:20:00	207	2023-07-11 14:20:00	176	2023-08-01 18:50:00	545
2023-07-06 07:20:00	356.41	2023-08-02 05:59:59	324	2023-08-01 19:29:59	365	2023-08-01 20:29:59	220	2023-07-06 07:19:59	200	2023-07-11 14:40:00	196	2023-07-11 14:40:00	176	2023-08-01 19:50:00	538
2023-07-06 07:30:00	265.36	2023-08-02 06:59:59	303	2023-08-01 20:29:59	272	2023-08-01 21:29:59	168	2023-07-06 07:29:59	220	2023-07-11 15:00:00	196	2023-07-11 15:00:00	176	2023-08-01 20:50:00	524
2023-07-06 07:40:00	161.23	2023-08-02 07:59:59		2023-08-01 21:29:59	200	2023-08-01 22:29:59	189	2023-07-06 07:39:59	230	2023-07-11 15:20:00	196	2023-07-11 15:20:00	176	2023-08-01 21:50:00	530
2023-07-06 07:50:00	335.41	2023-08-02 08:59:59		2023-08-01 22:29:59	186	2023-08-01 23:29:59	286	2023-07-06 07:49:59	240	2023-07-11 15:40:00	185	2023-07-11 15:40:00	176	2023-08-01 22:50:00	540
2023-07-06 08:00:00	228.87	2023-08-02 09:59:59		2023-08-01 23:29:59	257	2023-08-02 00:29:59	288	2023-07-06 07:59:59	260	2023-07-11 16:00:00	185	2023-07-11 16:00:00	176	2023-08-01 23:50:00	541
2023-07-06 08:10:00	373.81	2023-08-02 10:59:59		2023-08-02 00:29:59	318	2023-08-02 01:29:59	319	2023-07-06 08:09:59	280	2023-07-11 16:20:00	185	2023-07-11 16:20:00	176	2023-08-02 00:50:00	563
2023-07-06 08:20:00	451.33	2023-08-02 11:59:59		2023-08-02 01:29:59	337	2023-08-02 02:29:59	386	2023-07-06 08:19:59	300	2023-07-11 16:40:00	178	2023-07-11 16:40:00	178	2023-08-02 01:50:00	573
2023-07-06 08:30:00	257.69	2023-08-02 12:59:59		2023-08-02 02:29:59	330	2023-08-02 03:29:59	408	2023-07-06 08:29:59	290	2023-07-11 17:00:00	178	2023-07-11 17:00:00	178	2023-08-02 02:50:00	574
2023-07-06 08:40:00	291.94	2023-08-02 13:59:59		2023-08-02 03:29:59	293	2023-08-02 04:29:59	311	2023-07-06 08:39:59	280	2023-07-11 17:20:00	178	2023-07-11 17:20:00	178	2023-08-02 03:50:00	587
2023-07-06 08:50:00	321.07	2023-08-02 14:59:59	558	2023-08-02 04:29:59	349	2023-08-02 05:29:59	327	2023-07-06 08:49:59	270	2023-07-11 17:40:00	176	2023-07-11 17:40:00	178	2023-08-02 04:50:00	573
2023-07-06 09:00:00	124.16	2023-08-02 15:59:59	558	2023-08-02 05:29:59	322	2023-08-02 06:29:59	290	2023-07-06 08:59:59	240	2023-07-11 18:00:00	176	2023-07-11 18:00:00	178	2023-08-02 05:50:00	572
2023-07-06 09:10:00	319.22	2023-08-02 16:59:59	544	2023-08-02 06:29:59	327	2023-08-02 07:29:59	300	2023-07-06 09:09:59	230	2023-07-11 18:20:00	176	2023-07-11 18:20:00	178	2023-08-02 06:50:00	564
2023-07-06 09:20:00	389.09	2023-08-02 17:59:59	591	2023-08-02 07:29:59	315	2023-08-02 08:29:59	319	2023-07-06 09:19:59	220	2023-07-11 18:40:00	184	2023-07-11 18:40:00	181	2023-08-02 07:50:00	565
2023-07-06 09:30:00	119.29	2023-08-02 18:59:59	881	2023-08-02 08:29:59	299			2023-07-06 09:29:59	210	2023-07-11 19:00:00	184	2023-07-11 19:00:00	181	2023-08-02 08:50:00	543
2023-07-06 09:40:00	432.15	2023-08-02 19:59:59	1119	2023-08-02 09:29:59		2023-08-02 16:00:00	441	2023-07-06 09:39:59	200	2023-07-11 19:20:00	184	2023-07-11 19:20:00	181	2023-08-02 09:50:00	540
2023-07-06 09:50:00	353.27	2023-08-02 20:59:59	1261	2023-08-02 10:29:59		2023-08-02 17:00:00	441	2023-07-06 09:49:59	200	2023-07-11 19:40:00	180	2023-07-11 19:40:00	181	2023-08-02 10:50:00	533
2023-07-06 10:00:00	461.3	2023-08-02 21:59:59	1211	2023-08-02 11:29:59		2023-08-02 18:00:00	443	2023-07-06 10:00:00	220	2023-07-11 20:00:00	180	2023-07-11 20:00:00	181	2023-08-02 11:50:00	469
2023-07-06 10:10:00	173.29	2023-08-02 22:59:59	1116	2023-08-02 12:29:59		2023-08-02 19:00:00	485	2023-07-06 10:10:00	240	2023-07-11 20:20:00	180	2023-07-11 20:20:00	181	2023-08-02 12:50:00	413
2023-07-06 10:20:00	427.11	2023-08-02 23:59:59	952	2023-08-02 13:29:59		2023-08-02 20:00:00	690	2023-07-06 10:20:00	330	2023-07-11 20:40:00	191	2023-07-11 20:40:00	184	2023-08-02 13:50:00	379
2023-07-06 10:30:00	365.81	2023-08-03 00:59:59	881	2023-08-02 14:29:59		2023-08-02 21:00:00	862	2023-07-06 10:29:59	350	2023-07-11 21:00:00	191	2023-07-11 21:00:00	184	2023-08-02 14:50:00	368
2023-07-06 10:40:00	399.33	2023-08-03 01:59:59	776	2023-08-02 15:29:59		2023-08-02 22:00:00	918	2023-07-06 10:39:59	390	2023-07-11 21:20:00	191	2023-07-11 21:20:00	184	2023-08-02 15:50:00	355
2023-07-06 10:50:00	493.11	2023-08-03 02:59:59	1050			2023-08-02 23:00:00	920	2023-07-06 10:49:59	460	2023-07-11 21:40:00	189	2023-07-11 21:40:00	203	2023-08-02 16:50:00	361
2023-07-06 11:00:00	315.45	2023-08-03 03:59:59	1742	2023-08-02 16:00:00	461	2023-08-03 00:00:00	860	2023-07-06 10:59:59	460	2023-07-11 22:00:00	189	2023-07-11 22:00:00	203	2023-08-02 17:50:00	385
2023-07-06 11:10:00	489.94	2023-08-03 04:59:59	3077	2023-08-02 17:00:00	424	2023-08-03 01:00:00	749	2023-07-06 11:09:59	490	2023-07-11 22:20:00	189	2023-07-11 22:20:00	203	2023-08-02 18:50:00	433
2023-07-06 11:20:00	509.73	2023-08-03 05:59:59	2635	2023-08-02 18:00:00	396	2023-08-03 02:00:00	662	2023-07-06 11:19:59	430	2023-07-11 22:40:00	200	2023-07-11 22:40:00	213	2023-08-02 19:50:00	490
2023-07-06 11:30:00	371.87	2023-08-03 06:59:59	1903	2023-08-02 19:00:00	459	2023-08-03 03:00:00	696	2023-07-06 11:29:59	440	2023-07-11 23:00:00	200	2023-07-11 23:00:00	213	2023-08-02 20:50:00	529
2023-07-06 11:40:00	404.15	2023-08-03 07:59:59	1749	2023-08-02 20:00:00	799	2023-08-03 04:00:00	763	2023-07-06 11:39:59	430	2023-07-11 23:20:00	200	2023-07-11 23:20:00	213	2023-08-02 21:50:00	555
2023-07-06 11:50:00	471.18	2023-08-03 08:59:59		2023-08-02 21:00:00	843	2023-08-03 05:00:00	1046	2023-07-06 11:49:59	390	2023-07-11 23:40:00	202	2023-07-11 23:40:00	224	2023-08-02 22:50:00	568
2023-07-06 12:00:00	436.49	2023-08-03 09:59:59		2023-08-02 22:00:00	899	2023-08-03 06:00:00	1550	2023-07-06 11:59:59	410	2023-07-12	202	2023-07-12	224	2023-08-02 23:50:00	579
2023-07-06 12:10:00	548.51	2023-08-03 10:59:59		2023-08-02 23:00:00	953	2023-08-03 07:00:00	1785	2023-07-06 12:09:59	430	2023-07-12 00:20:00	202	2023-07-12 00:20:00	224	2023-08-03 00:50:00	574
2023-07-06 12:20:00	456.59	2023-08-03 11:59:59		2023-08-03 00:00:00	843	2023-08-03 08:00:00	1527	2023-07-06 12:19:59	450	2023-07-12 00:40:00	204	2023-07-12 00:40:00	237	2023-08-03 01:50:00	587
2023-07-06 12:30:00	589.21	2023-08-03 12:59:59		2023-08-03 01:00:00	786	2023-08-03 09:00:00	1275	2023-07-06 12:29:59	440	2023-07-12 01:00:00	204	2023-07-12 01:00:00	237	2023-08-03 02:50:00	641
2023-07-06 12:40:00	429.98	2023-08-03 13:59:59		2023-08-03 02:00:00	709			2023-07-06 12:39:59	450	2023-07-12 01:20:00	204	2023-07-12 01:20:00	237	2023-08-03 03:50:00	724
2023-07-06 12:50:00	576.57	2023-08-03 14:59:59		2023-08-03 03:00:00	803	2023-08-03 19:30:00	2486	2023-07-06 12:49:59	470	2023-07-12 01:40:00	206	2023-07-12 01:40:00	242	2023-08-03 04:50:00	863
2023-07-06 13:00:00	474.1	2023-08-03 15:59:59		2023-08-03 04:00:00	744	2023-08-03 20:30:00	1851	2023-07-06 12:59:59	490	2023-07-12 02:00:00	206	2023-07-12 02:00:00	242	2023-08-03 05:50:00	925
2023-07-06 13:10:00	666.11	2023-08-03 16:59:59		2023-08-03 05:00:00	914	2023-08-03 21:30:00	1921	2023-07-06 13:09:59	480	2023-07-12 02:20:00	206	2023-07-12 02:20:00	242	2023-08-03 06:50:00	942
2023-07-06 13:20:00	582.46	2023-08-03 17:59:59	3696	2023-08-03 06:00:00	1467	2023-08-03 22:29:59	2325	2023-07-06 13:19:59	470	2023-07-12 02:40:00	219	2023-07-12 02:40:00	242	2023-08-03 07:50:00	1018
2023-07-06 13:30:00	642.32	2023-08-03 18:59:59	3086	2023-08-03 07:00:00	1676	2023-08-03 23:29:59	2649	2023-07-06 13:29:59	460	2023-07-12 03:00:00	219	2023-07-12 03:00:00	242	2023-08-03 08:50:00	1252
2023-07-06 13:40:00	453.05	2023-08-03 19:59:59	2762	2023-08-03 08:00:00	1536	2023-08-04 00:29:59	2623	2023-07-06 13:39:59	460	2023-07-12 03:20:00	219	2023-07-12 03:20:00	242	2023-08-03 09:50:00	1705
2023-07-06 13:50:00	346.23	2023-08-03 20:59:59	3163	2023-08-03 09:00:00	1362	2023-08-04 01:29:59	3568	2023-07-06 13:49:59	450	2023-07-12 03:40:00	218	2023-07-12 03:40:00	241	2023-08-03 10:50:00	2111
2023-07-06 14:00:00	565.12	2023-08-03 21:59:59	3696	2023-08-03 10:00:00		2023-08-04 02:29:59	4590	2023-07-06 13:59:59	420	2023-07-12 04:00:00	218	2023-07-12 04:00:00	241	2023-08-03 11:50:00	2413
2023-07-06 14:10:00	249.75	2023-08-03 22:59:59	3696	2023-08-03 11:00:00		2023-08-04 03:29:59	4447	2023-07-06 14:09:59	390	2023-07-12 04:20:00	218	2023-07-12 04:20:00	241	2023-08-03 12:50:00	2714
2023-07-06 14:20:00	452.59	2023-08-03 23:59:59	3696	2023-08-03 12:00:00		2023-08-04 04:29:59	4210	2023-07-06 14:19:59	380	2023-07-12 04:40:00	222	2023-07-12 04:40:00	244	2023-08-03 13:50:00	3076
2023-07-06 14:30:00	542.21	2023-08-04 00:59:59	3696	2023-08-03 13:00:00		2023-08-04 05:29:59	3492	2023-07-06 14:29:59	220	2023-07-12 05:00:00	222	2023-07-12 05:00:00	244	2023-08-03 14:50:00	3287
2023-07-06 14:40:00	411.14	2023-08-04 02:00:00	3696	2023-08-03 14:00:00		2023-08-04 06:29:59	2959	2023-07-06 14:39:59	290	2023-07-12 05:20:00	222	2023-07-12 05:20:00	244	2023-08-03 15:50:00	3392
2023-07-06 14:50:00	407.9	2023-08-04 03:00:00	3696	2023-08-03 15:00:00	3696	2023-08-04 07:29:59	2477	2023-07-06 14:49:59	300	2023-07-12 05:40:00	222	2023-07-12 05:40:00	243	2023-08-03 16:50:00	3467
2023-07-06 15:00:00	358.8	2023-08-04 04:00:00	3696	2023-08-03 16:00:00	3696	2023-08-04 08:29:59	2219	2023-07-06 14:59:59	290	2023-07-12 06:00:00	222	2023-07-12 06:00:00	243	2023-08-03 17:50:00	3497
2023-07-06 15:10:00	236.81	2023-08-04 05:00:01	3696	2023-08-03 17:00:00		2023-08-04 09:29:59	1983	2023-07-06 15:09:59	300	2023-07-12 06:20:00	222	2023-07-12 06:20:00	243	2023-08-03 18:50:00	3497
2023-07-06 15:20:00	489.17	2023-08-04 06:00:01	3490	2023-08-03 18:00:00				2023-07-06 15:19:59	290	2023-07-12 06:40:00	238	2023-07-12 06:40:00	243	2023-08-03 19:50:00	3527
2023-07-06 15:30:00	376.52	2023-08-04 07:00:02	3077	2023-08-03 19:00:00	2528	2023-08-04 12:10:00	6942	2023-07-06 15:29:59	280	2023-07-12 07:00:00	238	2023-07-12 07:00:00	243	2023-08-03 20:50:00	3618
2023-07-06 15:40:00	408.52	2023-08-04 08:00:02	2709	2023-08-03 20:00:00	1856	2023-08-04 13:10:00	9435	2023-07-06 15:39:59	250	2023-07-12 07:20:00	238	2023-07-12 07:20:00	243	2023-08-03 21:50:00	3678
2023-07-06 15:50:00	345.42	2023-08-04 09:00:03		2023-08-03 21:00:00	1999	2023-08-04 14:10:00	9435	2023-07-06 15:49:59	230	2023-07-12 07:40:00	243	2023-07-12 07:40:00	250	2023-08-03 22:50:00	3798
2023-07-06 16:00:00	457.48	2023-08-04 10:00:03		2023-08-03 22:00:00	2579	2023-08-04 15:10:00	9435	2023-07-06 15:59:59	240	2023-07-12 08:00:00	243	2023-07-12 08:00:00	250	2023-08-03 23:50:00	3994
2023-07-06 16:10:00	161.49	2023-08-04 11:00:04	3696	2023-08-03 23:00:00	2579	2023-08-04 16:10:00	9435	2023-07-06 16:09:59	240	2023-07-12 08:20:00	243	2023-07-12 08:20:00	250	2023-08-04 00:50:00	4234
2023-07-06 16:20:00	380.45	2023-08-04 12:00:04	3696	2023-08-04 00:00:00	2985	2023-08-04 17:10:00	9435	2023-07-06 16:19:59	230	2023-07-12 08:40:00	235	2023-07-12 08:40:00	245	2023-08-04 01:50:00	4340
2023-07-06 16:30:00	317.63	2023-08-04 13:00:05	3696	2023-08-04 01:00:00	3565	2023-08-04 18:10:00	9435	2023-07-06 16:29:59	230	2023-07-12 09:00:00	235	2023-07-12 09:00:00	245	2023-08-04 02:50:00	4325
2023-07-06 16:40:00	297.22	2023-08-04 14:00:05	3696	2023-08-04 02:00:00	3696	2023-08-04 19:10:00	8900	2023-07-06 16:39:59	220	2023-07-12 09:20:00	235	2023-07-12 09:20:00	245	2023-08-04 03:50:00	4340
2023-07-06 16:50:00	281.67	2023-08-04 15:00:06	3696	2023-08-04 03:00:00	3696	2023-08-04 20:10:00	8102	2023-07-06 16:49:59	210	2023-07-12 09:40:00	236	2023-07-12 09:40:00	237	2023-08-04 04:50:00	4294
2023-07-06 17:00:00	417.14	2023-08-04 16:00:06	3696	2023-08-04 04:00:00	3696	2023-08-04 21:10:00	7543	2023-07-06 16:59:59	200	2023-07-12 10:00:00	236	2023-07-12 10:00:00	237	2023-08-04 05:50:00	4310
2023-07-06 17:10:00	201.92	2023-08-04 17:00:07	3696	2023-08-04 05:00:00	3401	2023-08-04 22:10:00	6829	2023-07-06 17:09:59	190	2023-07-12 10:20:00	236	2023-07-12 10:20:00	237	2023-08-04 06:50:00	4355
2023-07-06 17:20:00	89.81	2023-08-04 18:00:07	3696	2023-08-04 06:00:00	2941	2023-08-04 23:10:00	6035	2023-07-06 17:19:59	180	2023-07-12 10:40:00	229	2023-07-12 10:40:00	249	2023-08-04 07:50:00	4415
2023-07-06 17:30:00	280.18	2023-08-04 19:00:08	3696	2023-08-04 07:00:00	2845	2023-08-05 00:10:00	5346	2023-07-06 17:29:59	170	2023-07-12 11:00:00	229	2023-07-12 11:00:00	249	2023-08-04 08:50:00	4340
2023-07-06 17:40:00	264.31	2023-08-04 20:00:08	3696	2023-08-04 08:00:00	2232	2023-08-05 01:10:00	4852	2023-07-06 17:39:59	160	2023-07-12 11:20:00	229	2023-07-12 11:20:00	249	2023-08-04 09:50:00	4279
2023-07-06 17:50:00	258.47	2023-08-04 21:00:09	3696	2023-08-04 09:00:00	1861	2023-08-05 02:10:00	4190	2023-07-06 17:49:59	150	2023-07-12 11:40:00	233	2023-07-12 11:40:00	254	2023-08-04 10:50:00	4264
2023-07-06 18:00:00	308.72	2023-08-04 22:00:09	3696	2023-08-04 10:00:00		2023-08-05 03:10:00	3813	2023-07-06 17:59:59	110	2023-07-12 12:00:00	233	2023-07-12 12:00:00	254	2023-08-04 11:50:00	4521
2023-07-06 18:10:00	170.54	2023-08-04 23:00:10	3696	2023-08-04 11:00:00		2023-08-05 04:10:00	3031	2023-07-06 18:09:59	100	2023-07-12 12:20:00	233	2023-07-12 12:20:00	254	2023-08-04 12:50:00	4763
2023-07-06 18:20:00	138.43	2023-08-05 00:00:10	3696	2023-08-04 12:00:00	3696	2023-08-05 05:10:00	2555	2023-07-06 18:19:59	100	2023-07-12 12:40:00	236	2023-07-12 12:40:00	270	2023-08-04 13:50:00	4793
2023-07-06 18:30:00	158.63	2023-08-05 01:00:11	3696	2023-08-04 13:00:00	3696	2023-08-05 06:10:00	2014	2023-07-06 18:29:59	90	2023-07-12 13:00:00	236	2023-07-12 13:00:00	270	2023-08-04 14:50:00	5200
2023-07-06 18:40:00	184.96	2023-08-05 02:00:11	3696	2023-08-04 14:00:00	3696	2023-08-05 07:10:00	1592	2023-07-06 18:39:59	110	2023-07-12 13:20:00	236	2023-07-12 13:20:00	270	2023-08-04 15:50:00	5667
2023-07-06 18:50:00	120.13	2023-08-05 03:00:12	3696	2023-08-04 15:00:00	3696	2023-08-05 08:10:00	1349	2023-07-06 18:49:59	170	2023-07-12 13:40:00	246	2023-07-12 13:40:00	285	2023-08-04 16:50:00	5834
2023-07-06 19:00:00	213.36	2023-08-05 04:00:12	3010	2023-08-04 16:00:00	3696	2023-08-05 09:10:00	1173	2023-07-06 18:59:59	200	2023-07-12 14:00:00	246	2023-07-12 14:00:00	285	2023-08-04 17:50:00	5969
2023-07-06 19:10:00	169.51	2023-08-05 05:00:12	2314	2023-08-04 17:00:00	3696	2023-08-05 10:10:00	943	2023-07-06 19:09:59	220	2023-07-12 14:20:00	246	2023-07-12 14:20:00	285	2023-08-04 18:50:00	6286
2023-07-06 19:20:00	151.2	2023-08-05 06:00:13	1808	2023-08-04 18:00:00	3696	2023-08-05 11:10:00	1012	2023-07-06 19:19:59	220	2023-07-12 14:40:00	257	2023-07-12 14:40:00	286	2023-08-04 19:50:00	6482
2023-07-06 19:30:00	145.31	2023-08-05 07:00:13	1587	2023-08-04 19:00:00	3696	2023-08-05 12:10:00	1342	2023-07-06 19:29:59	220	2023-07-12 15:00:00	257	2023-07-12 15:00:00	286	2023-08-04 20:50:00	6662
2023-07-06 19:40:00	70.06	2023-08-05 08:00:14	1437	2023-08-04 20:00:00	3696	2023-08-05 13:10:00	2202	2023-07-06 19:39:59	200	2023-07-12 15:20:00	257	2023-07-12 15:20:00	286	2023-08-04 21:50:00	6752
2023-07-06 19:50:00	3.77	2023-08-05 09:00:14	1287	2023-08-04 21:00:00	3696	2023-08-05 14:10:00	2543	2023-07-06 19:49:59	110	2023-07-12 15:40:00	262	2023-07-12 15:40:00	281	2023-08-04 22:50:00	6782
2023-07-06 20:00:00	260.58	2023-08-05 10:00:15		2023-08-04 22:00:00	3696	2023-08-05 15:10:00	2390	2023-07-06 19:59:59	100	2023-07-12 16:00:00	262	2023-07-12 16:00:00	281	2023-08-04 23:50:00	6767
2023-07-06 20:10:00	105.35	2023-08-05 11:00:15	1604	2023-08-04 23:00:00	3696	2023-08-05 16:10:00	1909	2023-07-06 20:09:59	90	2023-07-12 16:20:00	262	2023-07-12 16:20:00	281	2023-08-05 00:50:00	6632
2023-07-06 20:20:00	139.19	2023-08-05 12:00:16	2301	2023-08-05 00:00:00	3696	2023-08-05 17:10:00	1399	2023-07-06 20:19:59	80	2023-07-12 16:40:00	273	2023-07-12 16:40:00	285	2023-08-05 01:50:00	6602
2023-07-06 20:30:00	58.3	2023-08-05 13:00:16	2807	2023-08-05 01:00:00	3696	2023-08-05 18:10:00	1109	2023-07-06 20:29:59	90	2023-07-12 17:00:00	273	2023-07-12 17:00:00	285	2023-08-05 02:50:00	6632
2023-07-06 20:40:00	91.59	2023-08-05 14:00:17	2579	2023-08-05 02:00:00	3696	2023-08-05 19:10:00	800	2023-07-06 20:39:59	110	2023-07-12 17:20:00	273	2023-07-12 17:20:00	285	2023-08-05 03:50:00	6617
2023-07-06 20:50:00	105.7	2023-08-05 15:00:17	2687	2023-08-05 03:00:00	3628	2023-08-05 20:10:00	524	2023-07-06 20:49:59	130	2023-07-12 17:40:00	281	2023-07-12 17:40:00	285	2023-08-05 04:50:00	6602
2023-07-06 21:00:00	263.17	2023-08-05 16:00:18	2020	2023-08-05 04:00:00	3067	2023-08-05 21:10:00	331	2023-07-06 20:59:59	120	2023-07-12 18:00:00	281	2023-07-12 18:00:00	285	2023-08-05 05:50:00	6587
2023-07-06 21:10:00	137.18	2023-08-05 17:00:18	1453	2023-08-05 05:00:00	2550	2023-08-05 22:10:00	286	2023-07-06 21:09:59	120	2023-07-12 18:20:00	281	2023-07-12 18:20:00	285	2023-08-05 06:50:00	6587
2023-07-06 21:20:00	241.91	2023-08-05 18:00:19	1119	2023-08-05 06:00:00	1976	2023-08-05 23:10:00	203	2023-07-06 21:19:59	110	2023-07-12 18:40:00	270	2023-07-12 18:40:00	284	2023-08-05 07:50:00	6436
2023-07-06 21:30:00	59.1	2023-08-05 19:00:19	729	2023-08-05 07:00:00	1645	2023-08-06 00:10:00	212	2023-07-06 21:29:59	100	2023-07-12 19:00:00	270	2023-07-12 19:00:00	284	2023-08-05 08:50:00	6301
2023-07-06 21:40:00	123.39	2023-08-05 20:00:20	426	2023-08-05 08:00:00	1367	2023-08-06 01:10:00	235	2023-07-06 21:39:59	100	2023-07-12 19:20:00	270	2023-07-12 19:20:00	284	2023-08-05 09:50:00	5955
2023-07-06 21:50:00	234.24	2023-08-05 21:00:20	344	2023-08-05 09:00:00	1146	2023-08-06 02:10:00	230	2023-07-06 21:49:59	90	2023-07-12 19:40:00	267	2023-07-12 19:40:00	280	2023-08-05 10:50:00	5638
2023-07-06 22:00:00	46.19	2023-08-05 22:00:21	260	2023-08-05 10:00:00	1052	2023-08-06 03:10:00	249	2023-07-06 21:59:59	80	2023-07-12 20:00:00	267	2023-07-12 20:00:00	280	2023-08-05 11:50:00	5171
2023-07-06 22:10:00	51.08	2023-08-05 23:00:21	224	2023-08-05 11:00:00	1047	2023-08-06 04:10:00	235	2023-07-06 22:09:59	80	2023-07-12 20:20:00	267	2023-07-12 20:20:00	280	2023-08-05 12:50:00	4703
2023-07-06 22:20:00	302.92	2023-08-06 00:00:22	254	2023-08-05 12:00:00	1356	2023-08-06 05:10:00	259	2023-07-06 22:19:59	80	2023-07-12 20:40:00	254	2023-07-12 20:40:00	278	2023-08-05 13:50:00	4371
2023-07-06 22:30:00	106.4	2023-08-06 01:00:22	224	2023-08-05 13:00:00	2238	2023-08-06 06:10:00	270	2023-07-06 22:29:59	80	2023-07-12 21:00:00	254	2023-07-12 21:00:00	278	2023-08-05 14:50:00	3858
2023-07-06 22:40:00	179.45	2023-08-06 02:00:23	251	2023-08-05 14:00:00	2575	2023-08-06 07:10:00	259	2023-07-06 22:39:59	80	2023-07-12 21:20:00	254	2023-07-12 21:20:00	278	2023-08-05 15:50:00	3316
2023-07-06 22:50:00	182	2023-08-06 03:00:23	266	2023-08-05 15:00:00	2696	2023-08-06 08:10:00	325	2023-07-06 22:49:59	80	2023-07-12 21:40:00	258	2023-07-12 21:40:00	262	2023-08-05 16:50:00	3045
2023-07-06 23:00:00	236.64	2023-08-06 04:00:24	262	2023-08-05 16:00:00	2132	2023-08-06 09:10:00	383	2023-07-06 22:59:59	70	2023-07-12 22:00:00	258	2023-07-12 22:00:00	262	2023-08-05 17:50:00	2818
2023-07-06 23:10:00	100.95	2023-08-06 05:00:24	290	2023-08-05 17:00:00	1477	2023-08-06 10:10:00	735	2023-07-06 23:09:59	70	2023-07-12 22:20:00	258	2023-07-12 22:20:00	262	2023-08-05 18:50:00	2472
2023-07-06 23:20:00	157.88	2023-08-06 06:00:24	316	2023-08-05 18:00:00	1044	2023-08-06 11:10:00	1037	2023-07-06 23:19:59	70	2023-07-12 22:40:00	255	2023-07-12 22:40:00	252	2023-08-05 19:50:00	2202
2023-07-06 23:30:00	9.05	2023-08-06 07:00:25	322	2023-08-05 19:00:00	809	2023-08-06 12:10:00	1447	2023-07-06 23:29:59	60	2023-07-12 23:00:00	255	2023-07-12 23:00:00	252	2023-08-05 20:50:00	1916
2023-07-06 23:40:00	-49.4	2023-08-06 08:00:25	613	2023-08-05 20:00:00	520	2023-08-06 13:10:00	1519	2023-07-06 23:39:59	60	2023-07-12 23:20:00	255	2023-07-12 23:20:00	252	2023-08-05 21:50:00	1750
2023-07-06 23:50:00	168.45	2023-08-06 09:00:26	1202	2023-08-05 21:00:00	392	2023-08-06 14:10:00	1720	2023-07-06 23:49:59	60	2023-07-12 23:40:00	254	2023-07-12 23:40:00	242	2023-08-05 22:50:00	1585
2023-07-07	187.79	2023-08-06 10:00:26	1769	2023-08-05 22:00:00	239	2023-08-06 15:10:00	1698	2023-07-06 23:59:59	60	2023-07-13	254	2023-07-13	242	2023-08-05 23:50:00	1389
2023-07-07 00:10:00	173.24	2023-08-06 11:00:27	1958	2023-08-05 23:00:00	204	2023-08-06 16:10:00	1516	2023-07-07 00:09:59	60	2023-07-13 00:20:00	254	2023-07-13 00:20:00	242	2023-08-06 00:50:00	1283
2023-07-07 00:20:00	150.92	2023-08-06 12:00:27	2020	2023-08-06 00:00:00	258	2023-08-06 17:10:00	1376	2023-07-07 00:19:59	60	2023-07-13 00:40:00	260	2023-07-13 00:40:00	231	2023-08-06 01:50:00	1178
2023-07-07 00:30:00	234.74	2023-08-06 13:00:28	2061	2023-08-06 01:00:00	239	2023-08-06 18:10:00	1154	2023-07-07 00:29:59	60	2023-07-13 01:00:00	260	2023-07-13 01:00:00	231	2023-08-06 02:50:00	1090
2023-07-07 00:40:00	89.9	2023-08-06 14:00:28	2035	2023-08-06 02:00:00	238	2023-08-06 19:10:00	902	2023-07-07 00:39:59	50	2023-07-13 01:20:00	260	2023-07-13 01:20:00	231	2023-08-06 03:50:00	1006
2023-07-07 00:50:00	-31.59	2023-08-06 15:00:29	1829	2023-08-06 03:00:00	234	2023-08-06 20:10:00	800	2023-07-07 00:49:59	50	2023-07-13 01:40:00	262	2023-07-13 01:40:00	232	2023-08-06 04:50:00	933
2023-07-07 01:00:00	60.56	2023-08-06 16:00:29	1552	2023-08-06 04:00:00	312	2023-08-06 21:10:00	677	2023-07-07 00:59:59	50	2023-07-13 02:00:00	262	2023-07-13 02:00:00	232	2023-08-06 05:50:00	890
2023-07-07 01:10:00	294.79	2023-08-06 17:00:30	1273	2023-08-06 05:00:00	295	2023-08-06 22:10:00	586	2023-07-07 01:09:59	50	2023-07-13 02:20:00	262	2023-07-13 02:20:00	232	2023-08-06 06:50:00	860
2023-07-07 01:20:00	339.99	2023-08-06 18:00:30	1050	2023-08-06 06:00:00	285	2023-08-06 23:10:00	576	2023-07-07 01:19:59	50	2023-07-13 02:40:00	263	2023-07-13 02:40:00	246	2023-08-06 07:50:00	860
2023-07-07 01:30:00	87.93	2023-08-06 19:00:31	842	2023-08-06 07:00:00	272	2023-08-07 00:10:00	510	2023-07-07 01:29:59	50	2023-07-13 03:00:00	263	2023-07-13 03:00:00	246	2023-08-06 08:50:00	850
2023-07-07 01:40:00	261.61	2023-08-06 20:00:31	744	2023-08-06 08:00:00	318	2023-08-07 01:10:00	467	2023-07-07 01:39:59	50	2023-07-13 03:20:00	263	2023-07-13 03:20:00	246	2023-08-06 09:50:00	870
2023-07-07 01:50:00	170.95	2023-08-06 21:00:32	702	2023-08-06 09:00:00	443	2023-08-07 02:10:00	549	2023-07-07 01:49:59	50	2023-07-13 03:40:00	263	2023-07-13 03:40:00	255	2023-08-06 10:50:00	864
2023-07-07 02:00:00	76.9	2023-08-06 22:00:32	641	2023-08-06 10:00:00	684	2023-08-07 03:10:00	603	2023-07-07 01:59:59	50	2023-07-13 04:00:00	263	2023-07-13 04:00:00	255	2023-08-06 11:50:00	911
2023-07-07 02:10:00	182.11	2023-08-06 23:00:33	634	2023-08-06 11:00:00	1201	2023-08-07 04:10:00	794	2023-07-07 02:09:59	60	2023-07-13 04:20:00	263	2023-07-13 04:20:00	255	2023-08-06 12:50:00	984
2023-07-07 02:20:00	130.27	2023-08-07 00:00:33	615	2023-08-06 12:00:00	1437	2023-08-07 05:10:00	1226	2023-07-07 02:19:59	70	2023-07-13 04:40:00	264	2023-07-13 04:40:00	255	2023-08-06 13:50:00	1050
2023-07-07 02:30:00	357.73	2023-08-07 01:00:34	629	2023-08-06 13:00:00	1598	2023-08-07 06:10:00	1062	2023-07-07 02:29:59	80	2023-07-13 05:00:00	264	2023-07-13 05:00:00	255	2023-08-06 14:50:00	1033
2023-07-07 02:40:00	159.99	2023-08-07 02:00:34	651	2023-08-06 14:00:00	1650	2023-08-07 07:10:00	934	2023-07-07 02:39:59	80	2023-07-13 05:20:00	264	2023-07-13 05:20:00	255	2023-08-06 15:50:00	1029
2023-07-07 02:50:00	321.09	2023-08-07 03:00:35	955	2023-08-06 15:00:00	1667	2023-08-07 08:10:00	765	2023-07-07 02:49:59	80	2023-07-13 05:40:00	262	2023-07-13 05:40:00	248	2023-08-06 16:50:00	1056
2023-07-07 03:00:00	232.55	2023-08-07 04:00:35	1170	2023-08-06 16:00:00	1629	2023-08-07 09:10:00	752	2023-07-07 02:59:59	80	2023-07-13 06:00:00	262	2023-07-13 06:00:00	248	2023-08-06 17:50:00	1036
2023-07-07 03:10:00	196.03	2023-08-07 05:00:36	1220	2023-08-06 17:00:00	1222	2023-08-07 10:10:00	783	2023-07-07 03:09:59	70	2023-07-13 06:20:00	262	2023-07-13 06:20:00	248	2023-08-06 18:50:00	1042
2023-07-07 03:20:00	187.49	2023-08-07 06:00:36	1019	2023-08-06 18:00:00	1260	2023-08-07 11:10:00	737	2023-07-07 03:19:59	80	2023-07-13 06:40:00	252	2023-07-13 06:40:00	239	2023-08-06 19:50:00	1062
2023-07-07 03:30:00	330.14	2023-08-07 07:00:36	960	2023-08-06 19:00:00	865	2023-08-07 12:10:00	656	2023-07-07 03:29:59	90	2023-07-13 07:00:00	252	2023-07-13 07:00:00	239	2023-08-06 20:50:00	1024
2023-07-07 03:40:00	189.91	2023-08-07 08:00:37	963	2023-08-06 20:00:00	843	2023-08-07 13:10:00	700	2023-07-07 03:39:59	100	2023-07-13 07:20:00	252	2023-07-13 07:20:00	239	2023-08-06 21:50:00	1046
2023-07-07 03:50:00	159.13	2023-08-07 09:00:37	1036	2023-08-06 21:00:00	656	2023-08-07 14:10:00	772	2023-07-07 03:49:59	100	2023-07-13 07:40:00	251	2023-07-13 07:40:00	229	2023-08-06 22:50:00	1040
2023-07-07 04:00:00	186.28	2023-08-07 10:00:38	1185	2023-08-06 22:00:00	609	2023-08-07 15:10:00	746	2023-07-07 03:59:59	100	2023-07-13 08:00:00	251	2023-07-13 08:00:00	229	2023-08-06 23:50:00	1036
2023-07-07 04:10:00	-25.35	2023-08-07 11:00:38	920	2023-08-06 23:00:00	642	2023-08-07 16:10:00	662	2023-07-07 04:09:59	100	2023-07-13 08:20:00	251	2023-07-13 08:20:00	229	2023-08-07 00:50:00	1034
2023-07-07 04:20:00	158.75	2023-08-07 12:00:39	949	2023-08-07 00:00:00	539	2023-08-07 17:10:00	547	2023-07-07 04:19:59	110	2023-07-13 08:40:00	262	2023-07-13 08:40:00	245	2023-08-07 01:50:00	1009
2023-07-07 04:30:00	217.35	2023-08-07 13:00:39	939	2023-08-07 01:00:00	560	2023-08-07 18:10:00	408	2023-07-07 04:29:59		2023-07-13 09:00:00	262	2023-07-13 09:00:00	245	2023-08-07 02:50:00	1022
2023-07-07 04:40:00	419.16	2023-08-07 14:00:40	926	2023-08-07 02:00:00	532	2023-08-07 19:10:00	276	2023-07-07 04:39:59	110	2023-07-13 09:20:00	262	2023-07-13 09:20:00	245	2023-08-07 03:50:00	1037
2023-07-07 04:50:00	262.29	2023-08-07 15:00:40	769	2023-08-07 03:00:00	660	2023-08-07 20:10:00	270	2023-07-07 04:49:59	120	2023-07-13 09:40:00	270	2023-07-13 09:40:00	262	2023-08-07 04:50:00	1049
2023-07-07 05:00:00	371.59	2023-08-07 16:00:41	591	2023-08-07 04:00:00	825	2023-08-07 21:10:00	208	2023-07-07 04:59:59	120	2023-07-13 10:00:00	270	2023-07-13 10:00:00	262	2023-08-07 05:50:00	1074
2023-07-07 05:10:00	290.82	2023-08-07 17:00:41	473	2023-08-07 05:00:00	1044	2023-08-07 22:10:00	220	2023-07-07 05:09:59	120	2023-07-13 10:20:00	270	2023-07-13 10:20:00	262	2023-08-07 06:50:00	1060
2023-07-07 05:20:00	142.38	2023-08-07 18:00:42	399	2023-08-07 06:00:00	1035	2023-08-07 23:10:00	201	2023-07-07 05:19:59	120	2023-07-13 10:40:00	292	2023-07-13 10:40:00	279	2023-08-07 07:50:00	1032
2023-07-07 05:30:00	432.11	2023-08-07 19:00:42	275	2023-08-07 07:00:00	975	2023-08-08 00:10:00	128	2023-07-07 05:29:59	130	2023-07-13 11:00:00	292	2023-07-13 11:00:00	279	2023-08-07 08:50:00	982
2023-07-07 05:40:00	360.51	2023-08-07 20:00:43	243	2023-08-07 08:00:00	842	2023-08-08 01:10:00	176	2023-07-07 05:39:59	150	2023-07-13 11:20:00	292	2023-07-13 11:20:00	279	2023-08-07 09:50:00	1007
2023-07-07 05:50:00	313.61	2023-08-07 21:00:43	207	2023-08-07 09:00:00	808	2023-08-08 02:10:00	193	2023-07-07 05:49:59	150	2023-07-13 11:40:00	306	2023-07-13 11:40:00	297	2023-08-07 10:50:00	1035
2023-07-07 06:00:00	294.34	2023-08-07 22:00:44	178	2023-08-07 10:00:00	702	2023-08-08 03:10:00	241	2023-07-07 05:59:59	170	2023-07-13 12:00:00	306	2023-07-13 12:00:00	297	2023-08-07 11:50:00	958
2023-07-07 06:10:00	207.54	2023-08-07 23:00:44	186	2023-08-07 11:00:00	735	2023-08-08 04:10:00	228	2023-07-07 06:09:59	190	2023-07-13 12:20:00	306	2023-07-13 12:20:00	297	2023-08-07 12:50:00	880
2023-07-07 06:20:00	398.83	2023-08-08 00:00:45	260	2023-08-07 12:00:00	803	2023-08-08 05:10:00	197	2023-07-07 06:19:59	210	2023-07-13 12:40:00	338	2023-07-13 12:40:00	304	2023-08-07 13:50:00	843
2023-07-07 06:30:00	294.04	2023-08-08 01:00:45	222	2023-08-07 13:00:00	813	2023-08-08 06:10:00	282	2023-07-07 06:29:59	230	2023-07-13 13:00:00	338	2023-07-13 13:00:00	304	2023-08-07 14:50:00	840
2023-07-07 06:40:00	228.45	2023-08-08 02:00:46	197	2023-08-07 14:00:00	744	2023-08-08 07:10:00	270	2023-07-07 06:39:59	230	2023-07-13 13:20:00	338	2023-07-13 13:20:00	304	2023-08-07 15:50:00	826
2023-07-07 06:50:00	259.9	2023-08-08 03:00:46	247	2023-08-07 15:00:00	732	2023-08-08 08:10:00	251	2023-07-07 06:49:59	250	2023-07-13 13:40:00	353	2023-07-13 13:40:00	302	2023-08-07 16:50:00	790
2023-07-07 07:00:00	453.32	2023-08-08 04:00:47	256	2023-08-07 16:00:00	635	2023-08-08 09:10:00	300	2023-07-07 06:59:59	240	2023-07-13 14:00:00	353	2023-07-13 14:00:00	302	2023-08-07 17:50:00	780
2023-07-07 07:10:00	302.65	2023-08-08 05:00:47	273	2023-08-07 17:00:00	565	2023-08-08 10:10:00	303	2023-07-07 07:09:59	250	2023-07-13 14:20:00	353	2023-07-13 14:20:00	302	2023-08-07 18:50:00	760
2023-07-07 07:20:00	104.59	2023-08-08 06:00:48	301	2023-08-07 18:00:00	415	2023-08-08 11:10:00	303	2023-07-07 07:19:59	240	2023-07-13 14:40:00	352	2023-07-13 14:40:00	307	2023-08-07 19:50:00	729
2023-07-07 07:30:00	198.17	2023-08-08 07:00:48	264	2023-08-07 19:00:00	330	2023-08-08 12:10:00	319	2023-07-07 07:29:59	230	2023-07-13 15:00:00	352	2023-07-13 15:00:00	307	2023-08-07 20:50:00	724
2023-07-07 07:40:00	418.35	2023-08-08 08:00:48	251	2023-08-07 20:00:00	198	2023-08-08 13:10:00	358	2023-07-07 07:39:59	250	2023-07-13 15:20:00	352	2023-07-13 15:20:00	307	2023-08-07 21:50:00	688
2023-07-07 07:50:00	358.49	2023-08-08 09:00:49	292	2023-08-07 21:00:00	196	2023-08-08 14:10:00	414	2023-07-07 07:49:59	250	2023-07-13 15:40:00	374	2023-07-13 15:40:00	322	2023-08-07 22:50:00	667
2023-07-07 08:00:00	378.2	2023-08-08 10:00:49	335	2023-08-07 22:00:00	198	2023-08-08 15:10:00	205	2023-07-07 07:59:59	250	2023-07-13 16:00:00	374	2023-07-13 16:00:00	322	2023-08-07 23:50:00	647
2023-07-07 08:10:00	251.33	2023-08-08 11:00:50	399	2023-08-07 23:00:00	198	2023-08-08 16:10:00	112	2023-07-07 08:09:59	240	2023-07-13 16:20:00	374	2023-07-13 16:20:00	322	2023-08-08 00:50:00	621
2023-07-07 08:20:00	314.79	2023-08-08 12:00:50	460	2023-08-08 00:00:00	190	2023-08-08 17:10:00	54	2023-07-07 08:19:59	220	2023-07-13 16:40:00	373	2023-07-13 16:40:00	330	2023-08-08 01:50:00	604
2023-07-07 08:30:00	291.55	2023-08-08 13:00:51	437	2023-08-08 01:00:00	178	2023-08-08 18:10:00	42	2023-07-07 08:29:59	210	2023-07-13 17:00:00	373	2023-07-13 17:00:00	330	2023-08-08 02:50:00	563
2023-07-07 08:40:00	376.09	2023-08-08 14:00:51	303	2023-08-08 02:00:00	185	2023-08-08 19:10:00	18	2023-07-07 08:39:59	200	2023-07-13 17:20:00	373	2023-07-13 17:20:00	330	2023-08-08 03:50:00	524
2023-07-07 08:50:00	408.75	2023-08-08 15:00:52	190	2023-08-08 03:00:00	249	2023-08-08 20:10:00	39	2023-07-07 08:49:59	180	2023-07-13 17:40:00	381	2023-07-13 17:40:00	331	2023-08-08 04:50:00	490
2023-07-07 09:00:00	561.43	2023-08-08 16:00:52	93	2023-08-08 04:00:00	231	2023-08-08 21:10:00	18	2023-07-07 08:59:59	170	2023-07-13 18:00:00	381	2023-07-13 18:00:00	331	2023-08-08 05:50:00	446
2023-07-07 09:10:00	455.08	2023-08-08 17:00:53	52	2023-08-08 05:00:00	246	2023-08-08 22:10:00	18	2023-07-07 09:09:59	160	2023-07-13 18:20:00	381	2023-07-13 18:20:00	331	2023-08-08 06:50:00	435
2023-07-07 09:20:00	331.92	2023-08-08 18:00:53	40	2023-08-08 06:00:00	285	2023-08-08 23:10:00	15	2023-07-07 09:19:59	150	2023-07-13 18:40:00	387	2023-07-13 18:40:00	339	2023-08-08 07:50:00	455
2023-07-07 09:30:00	312.8	2023-08-08 19:00:54	34	2023-08-08 07:00:00	354	2023-08-09 00:10:00	18	2023-07-07 09:29:59	150	2023-07-13 19:00:00	387	2023-07-13 19:00:00	339	2023-08-08 08:50:00	438
2023-07-07 09:40:00	458.08	2023-08-08 20:00:54	36	2023-08-08 08:00:00	295	2023-08-09 01:10:00	50	2023-07-07 09:39:59	140	2023-07-13 19:20:00	387	2023-07-13 19:20:00	339	2023-08-08 09:50:00	403
2023-07-07 09:50:00	170.31	2023-08-08 21:00:55	18	2023-08-08 09:00:00	337	2023-08-09 02:10:00	37	2023-07-07 09:49:59	140	2023-07-13 19:40:00	388	2023-07-13 19:40:00	339	2023-08-08 10:50:00	363
2023-07-07 10:00:00	490.75	2023-08-08 22:00:55	12	2023-08-08 10:00:00	300	2023-08-09 03:10:00	59	2023-07-07 09:59:59	160	2023-07-13 20:00:00	388	2023-07-13 20:00:00	339	2023-08-08 11:50:00	358
2023-07-07 10:10:00	462.77	2023-08-08 23:00:56	30	2023-08-08 11:00:00	323	2023-08-09 04:10:00	70	2023-07-07 10:09:59	160	2023-07-13 20:20:00	388	2023-07-13 20:20:00	339	2023-08-08 12:50:00	346
2023-07-07 10:20:00	269.66	2023-08-09 00:00:56	24	2023-08-08 12:00:00	337	2023-08-09 05:10:00	117	2023-07-07 10:19:59	180	2023-07-13 20:40:00	392	2023-07-13 20:40:00	335	2023-08-08 13:50:00	312
2023-07-07 10:30:00	350.44	2023-08-09 01:00:57	38	2023-08-08 13:00:00	345	2023-08-09 06:10:00	151	2023-07-07 10:29:59	200	2023-07-13 21:00:00	392	2023-07-13 21:00:00	335	2023-08-08 14:50:00	288
2023-07-07 10:40:00	379.59	2023-08-09 02:00:57	73	2023-08-08 14:00:00	400	2023-08-09 07:10:00	172	2023-07-07 10:39:59	240	2023-07-13 21:20:00	392	2023-07-13 21:20:00	335	2023-08-08 15:50:00	273
2023-07-07 10:50:00	121.53	2023-08-09 03:00:00	116	2023-08-08 15:00:00	235	2023-08-09 08:10:00	182	2023-07-07 10:49:59	260	2023-07-13 21:40:00	393	2023-07-13 21:40:00	329	2023-08-08 16:50:00	252
2023-07-07 11:00:00	416.31	2023-08-09 04:00:00	120	2023-08-08 16:00:00	90	2023-08-09 09:10:00	233	2023-07-07 10:59:59	280	2023-07-13 22:00:00	393	2023-07-13 22:00:00	329	2023-08-08 17:50:00	232
2023-07-07 11:10:00	514.95	2023-08-09 05:00:00	184	2023-08-08 17:00:00	57	2023-08-09 10:10:00	249	2023-07-07 11:09:59	300	2023-07-13 22:20:00	393	2023-07-13 22:20:00	329	2023-08-08 18:50:00	211
2023-07-07 11:20:00	408.92	2023-08-09 05:59:59	194	2023-08-08 18:00:00	35	2023-08-09 11:10:00	255	2023-07-07 11:19:59	290	2023-07-13 22:40:00	386	2023-07-13 22:40:00	331	2023-08-08 19:50:00	198
2023-07-07 11:30:00	560.65	2023-08-09 06:59:59	249	2023-08-08 19:00:00	35	2023-08-09 12:10:00	290	2023-07-07 11:29:59	300	2023-07-13 23:00:00	386	2023-07-13 23:00:00	331	2023-08-08 20:50:00	189
2023-07-07 11:40:00	405.7	2023-08-09 07:59:59	220	2023-08-08 20:00:00	19	2023-08-09 13:10:00	259	2023-07-07 11:39:59	290	2023-07-13 23:20:00	386	2023-07-13 23:20:00	331	2023-08-08 21:50:00	233
2023-07-07 11:50:00	378.91	2023-08-09 08:59:59	281	2023-08-08 21:00:00	17	2023-08-09 14:10:00	159	2023-07-07 11:49:59	310	2023-07-13 23:40:00	382	2023-07-13 23:40:00	333	2023-08-08 22:50:00	222
2023-07-07 12:00:00	451.78	2023-08-09 09:59:59	322	2023-08-08 22:00:00	16	2023-08-09 15:10:00	57	2023-07-07 11:59:59	330	2023-07-14	382	2023-07-14	333	2023-08-08 23:50:00	211
2023-07-07 12:10:00	656.44	2023-08-09 10:59:59	333	2023-08-08 23:00:00	16	2023-08-09 16:10:00	54	2023-07-07 12:09:59	350	2023-07-14 00:20:00	382	2023-07-14 00:20:00	333	2023-08-09 00:50:00	200
2023-07-07 12:20:00	585.74	2023-08-09 11:59:59	322	2023-08-09 00:00:00	32	2023-08-09 17:10:00	29	2023-07-07 12:19:59	370	2023-07-14 00:40:00	369	2023-07-14 00:40:00	336	2023-08-09 01:50:00	190
2023-07-07 12:30:00	473.72	2023-08-09 12:59:59	254	2023-08-09 01:00:00	28	2023-08-09 18:10:00	23	2023-07-07 12:29:59	390	2023-07-14 01:00:00	369	2023-07-14 01:00:00	336	2023-08-09 02:50:00	180
2023-07-07 12:40:00	473.28	2023-08-09 13:59:59	176	2023-08-09 02:00:00	41	2023-08-09 19:10:00	18	2023-07-07 12:39:59	250	2023-07-14 01:20:00	369	2023-07-14 01:20:00	336	2023-08-09 03:50:00	176
2023-07-07 12:50:00	326.6	2023-08-09 14:59:59	93	2023-08-09 03:00:00	71	2023-08-09 20:10:00	20	2023-07-07 12:49:59	190	2023-07-14 01:40:00	369	2023-07-14 01:40:00	340	2023-08-09 04:50:00	181
2023-07-07 13:00:00	181.89	2023-08-09 15:59:59	40	2023-08-09 04:00:00	108	2023-08-09 21:10:00	9	2023-07-07 12:59:59	230	2023-07-14 02:00:00	369	2023-07-14 02:00:00	340	2023-08-09 05:50:00	196
2023-07-07 13:10:00	138.53	2023-08-09 16:59:59	24	2023-08-09 05:00:00	155	2023-08-09 22:10:00	15	2023-07-07 13:09:59	250	2023-07-14 02:20:00	369	2023-07-14 02:20:00	340	2023-08-09 06:50:00	210
2023-07-07 13:20:00	315.64	2023-08-09 17:59:59	36	2023-08-09 06:00:00	179	2023-08-09 23:10:00	31	2023-07-07 13:19:59	270	2023-07-14 02:40:00	361	2023-07-14 02:40:00	331	2023-08-09 07:50:00	211
2023-07-07 13:30:00	71.99	2023-08-09 18:59:59	14	2023-08-09 07:00:00	172	2023-08-10 00:10:00	41	2023-07-07 13:29:59	230	2023-07-14 03:00:00	361	2023-07-14 03:00:00	331	2023-08-09 08:50:00	202
2023-07-07 13:40:00	205.13	2023-08-09 19:59:59	22	2023-08-09 08:00:00	223	2023-08-10 01:10:00	41	2023-07-07 13:39:59	220	2023-07-14 03:20:00	361	2023-07-14 03:20:00	331	2023-08-09 09:50:00	216
2023-07-07 13:50:00	155.06	2023-08-09 20:59:59	22	2023-08-09 09:00:00	258	2023-08-10 02:10:00	59	2023-07-07 13:49:59	210	2023-07-14 03:40:00	353	2023-07-14 03:40:00	326	2023-08-09 10:50:00	220
2023-07-07 14:00:00	86.19	2023-08-09 21:59:59	26	2023-08-09 10:00:00	257	2023-08-10 03:10:00	95	2023-07-07 13:59:59	200	2023-07-14 04:00:00	353	2023-07-14 04:00:00	326	2023-08-09 11:50:00	215
2023-07-07 14:10:00	28.99	2023-08-09 22:59:59	42	2023-08-09 11:00:00	296	2023-08-10 04:10:00	91	2023-07-07 14:09:59	190	2023-07-14 04:20:00	353	2023-07-14 04:20:00	326	2023-08-09 12:50:00	214
2023-07-07 14:20:00	38.35	2023-08-09 23:59:59	69	2023-08-09 12:00:00	288	2023-08-10 05:10:00	95	2023-07-07 14:19:59	180	2023-07-14 04:40:00	345	2023-07-14 04:40:00	323	2023-08-09 13:50:00	204
2023-07-07 14:30:00	173.21	2023-08-10 00:59:59	73	2023-08-09 13:00:00	258	2023-08-10 06:10:00	108	2023-07-07 14:29:59	170	2023-07-14 05:00:00	345	2023-07-14 05:00:00	323	2023-08-09 14:50:00	193
2023-07-07 14:40:00	115.71	2023-08-10 01:59:59	107	2023-08-09 14:00:00	193	2023-08-10 07:10:00	159	2023-07-07 14:39:59	160	2023-07-14 05:20:00	345	2023-07-14 05:20:00	323	2023-08-09 15:50:00	181
2023-07-07 14:50:00	67.67	2023-08-10 02:59:59	149	2023-08-09 15:00:00	85	2023-08-10 08:10:00	147	2023-07-07 14:49:59	140	2023-07-14 05:40:00	354	2023-07-14 05:40:00	331	2023-08-09 16:50:00	171
2023-07-07 15:00:00	131.96	2023-08-10 03:59:59	101	2023-08-09 16:00:00	50	2023-08-10 09:10:00	134	2023-07-07 14:59:59	140	2023-07-14 06:00:00	354	2023-07-14 06:00:00	331	2023-08-09 17:50:00	166
2023-07-07 15:10:00	183.57	2023-08-10 04:59:59	142	2023-08-09 17:00:00	24	2023-08-10 10:10:00	180	2023-07-07 15:09:59	160	2023-07-14 06:20:00	354	2023-07-14 06:20:00	331	2023-08-09 18:50:00	154
2023-07-07 15:20:00	42.13	2023-08-10 05:59:59	174	2023-08-09 18:00:00	19	2023-08-10 11:10:00	172	2023-07-07 15:19:59	160	2023-07-14 06:40:00	349	2023-07-14 06:40:00	331	2023-08-09 19:50:00	143
2023-07-07 15:30:00	75.61	2023-08-10 06:59:59	144	2023-08-09 19:00:00	27	2023-08-10 12:10:00	242	2023-07-07 15:29:59	150	2023-07-14 07:00:00	349	2023-07-14 07:00:00	331	2023-08-09 20:50:00	138
2023-07-07 15:40:00	31.98	2023-08-10 07:59:59	155	2023-08-09 20:00:00	23	2023-08-10 13:10:00	362	2023-07-07 15:39:59	140	2023-07-14 07:20:00	349	2023-07-14 07:20:00	331	2023-08-09 21:50:00	126
2023-07-07 15:50:00	120.26	2023-08-10 08:59:59	165	2023-08-09 21:00:00	19	2023-08-10 14:10:00	453	2023-07-07 15:49:59	140	2023-07-14 07:40:00	347	2023-07-14 07:40:00	339	2023-08-09 22:50:00	128
2023-07-07 16:00:00	224.55	2023-08-10 09:59:59	228	2023-08-09 22:00:00	12	2023-08-10 15:10:00	485	2023-07-07 15:59:59	130	2023-07-14 08:00:00	347	2023-07-14 08:00:00	339	2023-08-09 23:50:00	132
2023-07-07 16:10:00	-22.84	2023-08-10 10:59:59	366	2023-08-09 23:00:00	28	2023-08-10 16:10:00	447	2023-07-07 16:09:59	100	2023-07-14 08:20:00	347	2023-07-14 08:20:00	339	2023-08-10 00:50:00	133
2023-07-07 16:20:00	94.62	2023-08-10 11:59:59	451	2023-08-10 00:00:00	21	2023-08-10 17:10:00	355	2023-07-07 16:19:59	100	2023-07-14 08:40:00	343	2023-07-14 08:40:00	330	2023-08-10 01:50:00	138
2023-07-07 16:30:00	122.28	2023-08-10 12:59:59	565	2023-08-10 01:00:00	74	2023-08-10 18:10:00	270	2023-07-07 16:29:59	90	2023-07-14 09:00:00	343	2023-07-14 09:00:00	330	2023-08-10 02:50:00	137
2023-07-07 16:40:00	112.93	2023-08-10 13:59:59	563	2023-08-10 02:00:00	42	2023-08-10 19:10:00	259	2023-07-07 16:39:59	100	2023-07-14 09:20:00	343	2023-07-14 09:20:00	330	2023-08-10 03:50:00	139
2023-07-07 16:50:00	176.89	2023-08-10 14:59:59	514	2023-08-10 03:00:00	71	2023-08-10 20:10:00	180	2023-07-07 16:49:59	100	2023-07-14 09:40:00	331	2023-07-14 09:40:00	325	2023-08-10 04:50:00	130
2023-07-07 17:00:00	51.75	2023-08-10 15:59:59	412	2023-08-10 04:00:00	100	2023-08-10 21:10:00	153	2023-07-07 16:59:59	100	2023-07-14 10:00:00	331	2023-07-14 10:00:00	325	2023-08-10 05:50:00	115
2023-07-07 17:10:00	142	2023-08-10 16:59:59	353	2023-08-10 05:00:00	112	2023-08-10 22:10:00	98	2023-07-07 17:09:59	90	2023-07-14 10:20:00	331	2023-07-14 10:20:00	325	2023-08-10 06:50:00	102
2023-07-07 17:20:00	-20.88	2023-08-10 17:59:59	266	2023-08-10 06:00:00	112	2023-08-10 23:10:00	115	2023-07-07 17:19:59	70	2023-07-14 10:40:00	307	2023-07-14 10:40:00	294	2023-08-10 07:50:00	96
2023-07-07 17:30:00	92.86	2023-08-10 18:59:59	215	2023-08-10 07:00:00	152	2023-08-11 00:10:00	108	2023-07-07 17:29:59	60	2023-07-14 11:00:00	307	2023-07-14 11:00:00	294	2023-08-10 08:50:00	100
2023-07-07 17:40:00	-59.27	2023-08-10 19:59:59	136	2023-08-10 08:00:00	130	2023-08-11 01:10:00	119	2023-07-07 17:39:59	50	2023-07-14 11:20:00	307	2023-07-14 11:20:00	294	2023-08-10 09:50:00	85
2023-07-07 17:50:00	9.14	2023-08-10 20:59:59	91	2023-08-10 09:00:00	159	2023-08-11 02:10:00	89	2023-07-07 17:49:59	40	2023-07-14 11:40:00	290	2023-07-14 11:40:00	256	2023-08-10 10:50:00	80
2023-07-07 18:00:00	109.91	2023-08-10 21:59:59	124	2023-08-10 10:00:00	213	2023-08-11 03:10:00	166	2023-07-07 17:59:59	60	2023-07-14 12:00:00	290	2023-07-14 12:00:00	256	2023-08-10 11:50:00	102
2023-07-07 18:10:00	97.26	2023-08-10 22:59:59	128	2023-08-10 11:00:00	227	2023-08-11 04:10:00	153	2023-07-07 18:09:59	50	2023-07-14 12:20:00	290	2023-07-14 12:20:00	256	2023-08-10 12:50:00	122
2023-07-07 18:20:00	52.07	2023-08-10 23:59:59	122	2023-08-10 12:00:00	277	2023-08-11 05:10:00	157	2023-07-07 18:19:59	50	2023-07-14 12:40:00	256	2023-07-14 12:40:00	228	2023-08-10 13:50:00	171
2023-07-07 18:30:00	18.07	2023-08-11 00:59:59	149	2023-08-10 13:00:00	388	2023-08-11 06:10:00	201	2023-07-07 18:29:59	50	2023-07-14 13:00:00	256	2023-07-14 13:00:00	228	2023-08-10 14:50:00	176
2023-07-07 18:40:00	167.31	2023-08-11 01:59:59	138	2023-08-10 14:00:00	516	2023-08-11 07:10:00	226	2023-07-07 18:39:59	50	2023-07-14 13:20:00	256	2023-07-14 13:20:00	228	2023-08-10 15:50:00	184
2023-07-07 18:50:00	65.69	2023-08-11 02:59:59	151	2023-08-10 15:00:00	481	2023-08-11 08:10:00	237	2023-07-07 18:49:59	50	2023-07-14 13:40:00	228	2023-07-14 13:40:00	219	2023-08-10 16:50:00	192
2023-07-07 19:00:00	75.31	2023-08-11 03:59:59	178	2023-08-10 16:00:00	472	2023-08-11 09:10:00	235	2023-07-07 18:59:59	50	2023-07-14 14:00:00	228	2023-07-14 14:00:00	219	2023-08-10 17:50:00	193
2023-07-07 19:10:00	153.52	2023-08-11 04:59:59	197	2023-08-10 17:00:00	361	2023-08-11 10:10:00	241	2023-07-07 19:09:59	40	2023-07-14 14:20:00	228	2023-07-14 14:20:00	219	2023-08-10 18:50:00	209
2023-07-07 19:20:00	114.24	2023-08-11 05:59:59	251	2023-08-10 18:00:00	320	2023-08-11 11:10:00	266	2023-07-07 19:19:59	30	2023-07-14 14:40:00	216	2023-07-14 14:40:00	210	2023-08-10 19:50:00	208
2023-07-07 19:30:00	60.98	2023-08-11 06:59:59	247	2023-08-10 19:00:00	262	2023-08-11 12:10:00	251	2023-07-07 19:29:59	30	2023-07-14 15:00:00	216	2023-07-14 15:00:00	210	2023-08-10 20:50:00	219
2023-07-07 19:40:00	164.32	2023-08-11 07:59:59	279	2023-08-10 20:00:00	216	2023-08-11 13:10:00	349	2023-07-07 19:39:59	30	2023-07-14 15:20:00	216	2023-07-14 15:20:00	210	2023-08-10 21:50:00	219
2023-07-07 19:50:00	138.03	2023-08-11 08:59:59	245	2023-08-10 21:00:00	174	2023-08-11 14:10:00	357	2023-07-07 19:49:59	30	2023-07-14 15:40:00	195	2023-07-14 15:40:00	194	2023-08-10 22:50:00	222
2023-07-07 20:00:00	136.14	2023-08-11 09:59:59	329	2023-08-10 22:00:00	148	2023-08-11 15:10:00	408	2023-07-07 19:59:59	30	2023-07-14 16:00:00	195	2023-07-14 16:00:00	194	2023-08-10 23:50:00	217
2023-07-07 20:10:00	231.55	2023-08-11 10:59:59	419	2023-08-10 23:00:00	123	2023-08-11 16:10:00	353	2023-07-07 20:09:59	30	2023-07-14 16:20:00	195	2023-07-14 16:20:00	194	2023-08-11 00:50:00	214
2023-07-07 20:20:00	257.87	2023-08-11 11:59:59	563	2023-08-11 00:00:00	65	2023-08-11 17:10:00	241	2023-07-07 20:19:59	30	2023-07-14 16:40:00	189	2023-07-14 16:40:00	185	2023-08-11 01:50:00	219
2023-07-07 20:30:00	162.01	2023-08-11 12:59:59	482	2023-08-11 01:00:00	116	2023-08-11 18:10:00	197	2023-07-07 20:29:59	30	2023-07-14 17:00:00	189	2023-07-14 17:00:00	185	2023-08-11 02:50:00	216
2023-07-07 20:40:00	298.13	2023-08-11 13:59:59	401	2023-08-11 02:00:00	118	2023-08-11 19:10:00	149	2023-07-07 20:39:59	30	2023-07-14 17:20:00	189	2023-07-14 17:20:00	185	2023-08-11 03:50:00	210
2023-07-07 20:50:00	250.86	2023-08-11 14:59:59	386	2023-08-11 03:00:01	138	2023-08-11 20:10:00	95	2023-07-07 20:49:59	40	2023-07-14 17:40:00	183	2023-07-14 17:40:00	191	2023-08-11 04:50:00	216
2023-07-07 21:00:00	241.15	2023-08-11 15:59:59	309	2023-08-11 04:00:01	126	2023-08-11 21:10:00	74	2023-07-07 20:59:59	50	2023-07-14 18:00:00	183	2023-07-14 18:00:00	191	2023-08-11 05:50:00	215
2023-07-07 21:10:00	348.99	2023-08-11 16:59:59	211	2023-08-11 05:00:01	185	2023-08-11 22:10:00	85	2023-07-07 21:09:59	60	2023-07-14 18:20:00	183	2023-07-14 18:20:00	191	2023-08-11 06:50:00	221
2023-07-07 21:20:00	183.98	2023-08-11 17:59:59	169	2023-08-11 06:00:01	170	2023-08-11 23:10:00	65	2023-07-07 21:19:59	70	2023-07-14 18:40:00	193	2023-07-14 18:40:00	188	2023-08-11 07:50:00	233
2023-07-07 21:30:00	234.16	2023-08-11 18:59:59	128	2023-08-11 07:00:01	249	2023-08-12 00:10:00	91	2023-07-07 21:29:59	130	2023-07-14 19:00:00	193	2023-07-14 19:00:00	188	2023-08-11 08:50:00	238
2023-07-07 21:40:00	205.71	2023-08-11 19:59:59	103	2023-08-11 08:00:01	247	2023-08-12 01:10:00	93	2023-07-07 21:39:59	160	2023-07-14 19:20:00	193	2023-07-14 19:20:00	188	2023-08-11 09:50:00	253
2023-07-07 21:50:00	127.59	2023-08-11 20:59:59	91	2023-08-11 09:00:01	220	2023-08-12 02:10:00	104	2023-07-07 21:49:59	180	2023-07-14 19:40:00	200	2023-07-14 19:40:00	195	2023-08-11 10:50:00	253
2023-07-07 22:00:00	256.33	2023-08-11 21:59:59	64	2023-08-11 10:00:01	281	2023-08-12 03:10:00	121	2023-07-07 21:59:59	190	2023-07-14 20:00:00	200	2023-07-14 20:00:00	195	2023-08-11 11:50:00	253
2023-07-07 22:10:00	269.07	2023-08-11 22:59:59	93	2023-08-11 11:00:01	250	2023-08-12 04:10:00	117	2023-07-07 22:09:59	180	2023-07-14 20:20:00	200	2023-07-14 20:20:00	195	2023-08-11 12:50:00	277
2023-07-07 22:20:00	253.26	2023-08-11 23:59:59	97	2023-08-11 12:00:01	310	2023-08-12 05:10:00	144	2023-07-07 22:19:59	160	2023-07-14 20:40:00	213	2023-07-14 20:40:00	210	2023-08-11 13:50:00	262
2023-07-07 22:30:00	189.8	2023-08-12 00:59:59	149	2023-08-11 13:00:01	350	2023-08-12 06:10:00	170	2023-07-07 22:29:59	150	2023-07-14 21:00:00	213	2023-07-14 21:00:00	210	2023-08-11 14:50:00	268
2023-07-07 22:40:00	272.09	2023-08-12 01:59:59	116	2023-08-11 14:00:01	415	2023-08-12 07:10:00	185	2023-07-07 22:39:59	170	2023-07-14 21:20:00	213	2023-07-14 21:20:00	210	2023-08-11 15:50:00	264
2023-07-07 22:50:00	350.47	2023-08-12 02:59:59	176	2023-08-11 15:00:01	368	2023-08-12 08:10:00	197	2023-07-07 22:49:59	210	2023-07-14 21:40:00	230	2023-07-14 21:40:00	229	2023-08-11 16:50:00	262
2023-07-07 23:00:00	414.02	2023-08-12 03:59:59	184	2023-08-11 16:00:01	323	2023-08-12 09:10:00	255	2023-07-07 22:59:59	230	2023-07-14 22:00:00	230	2023-07-14 22:00:00	229	2023-08-11 17:50:00	253
2023-07-07 23:10:00	319.3	2023-08-12 04:59:59	165	2023-08-11 17:00:01	258	2023-08-12 10:10:00	239	2023-07-07 23:09:59	250	2023-07-14 22:20:00	230	2023-07-14 22:20:00	229	2023-08-11 18:50:00	248
2023-07-07 23:20:00	296.51	2023-08-12 05:59:59	228	2023-08-11 18:00:01	216	2023-08-12 11:10:00	278	2023-07-07 23:19:59	290	2023-07-14 22:40:00	247	2023-07-14 22:40:00	251	2023-08-11 19:50:00	252
2023-07-07 23:30:00	187.04	2023-08-12 06:59:59	220	2023-08-11 19:00:01	138	2023-08-12 12:10:00	315	2023-07-07 23:29:59	280	2023-07-14 23:00:00	247	2023-07-14 23:00:00	251	2023-08-11 20:50:00	239
2023-07-07 23:40:00	224.42	2023-08-12 07:59:59	237	2023-08-11 20:00:01	116	2023-08-12 13:10:00	396	2023-07-07 23:39:59	270	2023-07-14 23:20:00	247	2023-07-14 23:20:00	251	2023-08-11 21:50:00	230
2023-07-07 23:50:00	385.56	2023-08-12 09:00:00	355	2023-08-11 21:00:01	75	2023-08-12 14:10:00	408	2023-07-07 23:49:59	220	2023-07-14 23:40:00	258	2023-07-14 23:40:00	269	2023-08-11 22:50:00	225
2023-07-08	161.02	2023-08-12 10:00:00	318	2023-08-11 22:00:01	83	2023-08-12 15:10:00	331	2023-07-07 23:59:59	220	2023-07-15	258	2023-07-15	269	2023-08-11 23:50:00	221
2023-07-08 00:10:00	228.71	2023-08-12 11:00:00	419	2023-08-11 23:00:01	52	2023-08-12 16:10:00	290	2023-07-08 00:09:59	240	2023-07-15 00:20:00	258	2023-07-15 00:20:00	269	2023-08-12 00:50:00	224
2023-07-08 00:20:00	367.99	2023-08-12 11:59:59	544	2023-08-12 00:00:01	78	2023-08-12 17:10:00	228	2023-07-08 00:19:59	230	2023-07-15 00:40:00	276	2023-07-15 00:40:00	270	2023-08-12 01:50:00	215
2023-07-08 00:30:00	353.25	2023-08-12 12:59:59	428	2023-08-12 01:00:01	71	2023-08-12 18:10:00	145	2023-07-08 00:29:59	240	2023-07-15 01:00:00	276	2023-07-15 01:00:00	270	2023-08-12 02:50:00	214
2023-07-08 00:40:00	342.3	2023-08-12 13:59:59	388	2023-08-12 02:00:01	90	2023-08-12 19:10:00	108	2023-07-08 00:39:59	260	2023-07-15 01:20:00	276	2023-07-15 01:20:00	270	2023-08-12 03:50:00	246
2023-07-08 00:50:00	266.68	2023-08-12 14:59:59	318	2023-08-12 03:00:01	129	2023-08-12 20:10:00	89	2023-07-08 00:49:59	250	2023-07-15 01:40:00	272	2023-07-15 01:40:00	278	2023-08-12 04:50:00	240
2023-07-08 01:00:00	339.53	2023-08-12 15:59:59	258	2023-08-12 04:00:01	111	2023-08-12 21:10:00	57	2023-07-08 00:59:59	230	2023-07-15 02:00:00	272	2023-07-15 02:00:00	278	2023-08-12 05:50:00	244
2023-07-08 01:10:00	153.92	2023-08-12 16:59:59	209	2023-08-12 05:00:01	144	2023-08-12 22:10:00	82	2023-07-08 01:09:59	210	2023-07-15 02:20:00	272	2023-07-15 02:20:00	278	2023-08-12 06:50:00	244
2023-07-08 01:20:00	331.8	2023-08-12 17:59:59	149	2023-08-12 06:00:01	178	2023-08-12 23:10:00	63	2023-07-08 01:19:59	200	2023-07-15 02:40:00	273	2023-07-15 02:40:00	302	2023-08-12 07:50:00	232
2023-07-08 01:30:00	268.37	2023-08-12 18:59:59	107	2023-08-12 07:00:01	194	2023-08-13 00:10:00	85	2023-07-08 01:29:59	190	2023-07-15 03:00:00	273	2023-07-15 03:00:00	302	2023-08-12 08:50:00	224
2023-07-08 01:40:00	354.67	2023-08-12 19:59:59	73	2023-08-12 08:00:01	235	2023-08-13 01:10:00	95	2023-07-08 01:39:59	180	2023-07-15 03:20:00	273	2023-07-15 03:20:00	302	2023-08-12 09:50:00	202
2023-07-08 01:50:00	456.31	2023-08-12 20:59:59	58	2023-08-12 09:00:01	238	2023-08-13 02:10:00	115	2023-07-08 01:49:59	190	2023-07-15 03:40:00	292	2023-07-15 03:40:00	303	2023-08-12 10:50:00	211
2023-07-08 02:00:00	284.11	2023-08-12 21:59:59	120	2023-08-12 10:00:01	276	2023-08-13 03:10:00	91	2023-07-08 01:59:59	200	2023-07-15 04:00:00	292	2023-07-15 04:00:00	303	2023-08-12 11:50:00	224
2023-07-08 02:10:00	406.11	2023-08-12 22:59:59	97	2023-08-12 11:00:01	280	2023-08-13 04:10:00	149	2023-07-08 02:09:59	190	2023-07-15 04:20:00	292	2023-07-15 04:20:00	303	2023-08-12 12:50:00	207
2023-07-08 02:20:00	281.65	2023-08-12 23:59:59	105	2023-08-12 12:00:01	291	2023-08-13 05:10:00	144	2023-07-08 02:19:59	200	2023-07-15 04:40:00	312	2023-07-15 04:40:00	314	2023-08-12 13:50:00	206
2023-07-08 02:30:00	455.78	2023-08-13 00:59:59	107	2023-08-12 13:00:01	357	2023-08-13 06:10:00	168	2023-07-08 02:29:59	220	2023-07-15 05:00:00	312	2023-07-15 05:00:00	314	2023-08-12 14:50:00	204
2023-07-08 02:40:00	382.92	2023-08-13 01:59:59	134	2023-08-12 14:00:01	349	2023-08-13 07:10:00	176	2023-07-08 02:39:59	240	2023-07-15 05:20:00	312	2023-07-15 05:20:00	314	2023-08-12 15:50:00	213
2023-07-08 02:50:00	502.17	2023-08-13 02:59:59	161	2023-08-12 15:00:01	303	2023-08-13 08:10:00	197	2023-07-08 02:49:59	260	2023-07-15 05:40:00	333	2023-07-15 05:40:00	322	2023-08-12 16:50:00	205
2023-07-08 03:00:00	419.7	2023-08-13 03:59:59	180	2023-08-12 16:00:01	254	2023-08-13 09:10:00	208	2023-07-08 02:59:59	260	2023-07-15 06:00:00	333	2023-07-15 06:00:00	322	2023-08-12 17:50:00	200
2023-07-08 03:10:00	262.46	2023-08-13 04:59:59	184	2023-08-12 17:00:01	230	2023-08-13 10:10:00	257	2023-07-08 03:09:59	270	2023-07-15 06:20:00	333	2023-07-15 06:20:00	322	2023-08-12 18:50:00	191
2023-07-08 03:20:00	485.74	2023-08-13 05:59:59	211	2023-08-12 18:00:01	179	2023-08-13 11:10:00	245	2023-07-08 03:19:59	280	2023-07-15 06:40:00	377	2023-07-15 06:40:00	361	2023-08-12 19:50:00	185
2023-07-08 03:30:00	369.41	2023-08-13 06:59:59	207	2023-08-12 19:00:01	119	2023-08-13 12:10:00	430	2023-07-08 03:29:59	280	2023-07-15 07:00:00	377	2023-07-15 07:00:00	361	2023-08-12 20:50:00	193
2023-07-08 03:40:00	416.57	2023-08-13 07:59:59	245	2023-08-12 20:00:01	89	2023-08-13 13:10:00	668	2023-07-08 03:39:59	290	2023-07-15 07:20:00	377	2023-07-15 07:20:00	361	2023-08-12 21:50:00	195
2023-07-08 03:50:00	413.7	2023-08-13 08:59:59	262	2023-08-12 21:00:01	57	2023-08-13 14:10:00	858	2023-07-08 03:49:59	310	2023-07-15 07:40:00	443	2023-07-15 07:40:00	395	2023-08-12 22:50:00	192
2023-07-08 04:00:00	500.55	2023-08-13 09:59:59	357	2023-08-12 22:00:01	78	2023-08-13 15:10:00	947	2023-07-08 03:59:59	380	2023-07-15 08:00:00	443	2023-07-15 08:00:00	395	2023-08-12 23:50:00	193
2023-07-08 04:10:00	451.08	2023-08-13 10:59:59	746	2023-08-12 23:00:01	78	2023-08-13 16:10:00	781	2023-07-08 04:09:59	480	2023-07-15 08:20:00	443	2023-07-15 08:20:00	395	2023-08-13 00:50:00	189
2023-07-08 04:20:00	517.4	2023-08-13 11:59:59	1047	2023-08-13 00:00:01	92	2023-08-13 17:10:00	690	2023-07-08 04:19:59	530	2023-07-15 08:40:00	546	2023-07-15 08:40:00	473	2023-08-13 01:50:00	186
2023-07-08 04:30:00	476.98	2023-08-13 12:59:59	1022	2023-08-13 01:00:01	98	2023-08-13 18:10:00	534	2023-07-08 04:29:59	540	2023-07-15 09:00:00	546	2023-07-15 09:00:00	473	2023-08-13 02:50:00	193
2023-07-08 04:40:00	399.21	2023-08-13 13:59:59	1058	2023-08-13 02:00:01	83	2023-08-13 19:10:00	358	2023-07-08 04:39:59	580	2023-07-15 09:20:00	546	2023-07-15 09:20:00	473	2023-08-13 03:50:00	169
2023-07-08 04:50:00	489.28	2023-08-13 14:59:59	1028	2023-08-13 03:00:01	134	2023-08-13 20:10:00	268	2023-07-08 04:49:59	600	2023-07-15 09:40:00	652	2023-07-15 09:40:00	527	2023-08-13 04:50:00	166
2023-07-08 05:00:00	428.71	2023-08-13 15:59:59	759	2023-08-13 04:00:01	170	2023-08-13 21:10:00	183	2023-07-08 04:59:59	600	2023-07-15 10:00:00	652	2023-07-15 10:00:00	527	2023-08-13 05:50:00	218
2023-07-08 05:10:00	492.93	2023-08-13 16:59:59	673	2023-08-13 05:00:01	144	2023-08-13 22:10:00	161	2023-07-08 05:09:59	570	2023-07-15 10:20:00	652	2023-07-15 10:20:00	527	2023-08-13 06:50:00	207
2023-07-08 05:20:00	527.24	2023-08-13 17:59:59	419	2023-08-13 06:00:01	133	2023-08-13 23:10:00	121	2023-07-08 05:19:59	560	2023-07-15 10:40:00	781	2023-07-15 10:40:00	623	2023-08-13 07:50:00	224
2023-07-08 05:30:00	661.83	2023-08-13 18:59:59	305	2023-08-13 07:00:01	215	2023-08-14 00:10:00	142	2023-07-08 05:29:59	550	2023-07-15 11:00:00	781	2023-07-15 11:00:00	623	2023-08-13 08:50:00	230
2023-07-08 05:40:00	565.96	2023-08-13 19:59:59	199	2023-08-13 08:00:01	194	2023-08-14 01:10:00	166	2023-07-08 05:39:59	520	2023-07-15 11:20:00	781	2023-07-15 11:20:00	623	2023-08-13 09:50:00	235
2023-07-08 05:50:00	454.87	2023-08-13 20:59:59	176	2023-08-13 09:00:01	253	2023-08-14 02:10:00	187	2023-07-08 05:49:59	480	2023-07-15 11:40:00	863	2023-07-15 11:40:00	721	2023-08-13 10:50:00	268
2023-07-08 06:00:00	483.68	2023-08-13 21:59:59	153	2023-08-13 10:00:01	235	2023-08-14 03:10:00	153	2023-07-08 05:59:59	480	2023-07-15 12:00:00	863	2023-07-15 12:00:00	721	2023-08-13 11:50:00	318
2023-07-08 06:10:00	549.35	2023-08-13 22:59:59	215	2023-08-13 11:00:01	243	2023-08-14 04:10:00	201	2023-07-08 06:09:59	480	2023-07-15 12:20:00	863	2023-07-15 12:20:00	721	2023-08-13 12:50:00	350
2023-07-08 06:20:00	516.72	2023-08-13 23:59:59	199	2023-08-13 12:00:01	441	2023-08-14 05:10:00	174	2023-07-08 06:19:59	480	2023-07-15 12:40:00	928	2023-07-15 12:40:00	791	2023-08-13 13:50:00	372
2023-07-08 06:30:00	612.71	2023-08-14 00:59:59	254	2023-08-13 13:00:01	701	2023-08-14 06:10:00	189	2023-07-08 06:29:59	560	2023-07-15 13:00:00	928	2023-07-15 13:00:00	791	2023-08-13 14:50:00	388
2023-07-08 06:40:00	503.95	2023-08-14 01:59:59	247	2023-08-13 14:00:01	934	2023-08-14 07:10:00	262	2023-07-08 06:39:59	560	2023-07-15 13:20:00	928	2023-07-15 13:20:00	791	2023-08-13 15:50:00	382
2023-07-08 06:50:00	477.68	2023-08-14 02:59:59	186	2023-08-13 15:00:01	900	2023-08-14 08:10:00	259	2023-07-08 06:49:59	560	2023-07-15 13:40:00	974	2023-07-15 13:40:00	837	2023-08-13 16:50:00	387
2023-07-08 07:00:00	607.97	2023-08-14 03:59:59	260	2023-08-13 16:00:01	762	2023-08-14 09:10:00	270	2023-07-08 06:59:59	510	2023-07-15 14:00:00	974	2023-07-15 14:00:00	837	2023-08-13 17:50:00	408
2023-07-08 07:10:00	608.52	2023-08-14 04:59:59	260	2023-08-13 17:00:01	673	2023-08-14 10:10:00	305	2023-07-08 07:09:59	530	2023-07-15 14:20:00	974	2023-07-15 14:20:00	837	2023-08-13 18:50:00	412
2023-07-08 07:20:00	479.96	2023-08-14 05:59:59	292	2023-08-13 18:00:01	515	2023-08-14 11:10:00	319	2023-07-08 07:19:59	550	2023-07-15 14:40:00	1030	2023-07-15 14:40:00	900	2023-08-13 19:50:00	420
2023-07-08 07:30:00	339.11	2023-08-14 06:59:59	305	2023-08-13 19:00:01	331	2023-08-14 12:10:00	386	2023-07-08 07:29:59	480	2023-07-15 15:00:00	1030	2023-07-15 15:00:00	900	2023-08-13 20:50:00	422
2023-07-08 07:40:00	622.46	2023-08-14 07:59:59	333	2023-08-13 20:00:01	238	2023-08-14 13:10:00	593	2023-07-08 07:39:59	450	2023-07-15 15:20:00	1030	2023-07-15 15:20:00	900	2023-08-13 21:50:00	415
2023-07-08 07:50:00	471.16	2023-08-14 08:59:59	342	2023-08-13 21:00:01	175	2023-08-14 14:10:00	688	2023-07-08 07:49:59	450	2023-07-15 15:40:00	1049	2023-07-15 15:40:00	968	2023-08-13 22:50:00	412
2023-07-08 08:00:00	574.5	2023-08-14 09:59:59	451	2023-08-13 22:00:01	145	2023-08-14 15:10:00	794	2023-07-08 07:59:59	440	2023-07-15 16:00:00	1049	2023-07-15 16:00:00	968	2023-08-13 23:50:00	406
2023-07-08 08:10:00	475.84	2023-08-14 10:59:59	610	2023-08-13 23:00:01	130	2023-08-14 16:10:00	613	2023-07-08 08:09:59	400	2023-07-15 16:20:00	1049	2023-07-15 16:20:00	968	2023-08-14 00:50:00	401
2023-07-08 08:20:00	551.37	2023-08-14 11:59:59	902	2023-08-14 00:00:01	138	2023-08-14 17:10:00	520	2023-07-08 08:19:59	390	2023-07-15 16:40:00	1058	2023-07-15 16:40:00	999	2023-08-14 01:50:00	402
2023-07-08 08:30:00	435.04	2023-08-14 12:59:59	931	2023-08-14 01:00:01	152	2023-08-14 18:10:00	418	2023-07-08 08:29:59	400	2023-07-15 17:00:00	1058	2023-07-15 17:00:00	999	2023-08-14 02:50:00	396
2023-07-08 08:40:00	596.94	2023-08-14 13:59:59	957	2023-08-14 02:00:01	194	2023-08-14 19:10:00	257	2023-07-08 08:39:59	420	2023-07-15 17:20:00	1058	2023-07-15 17:20:00	999	2023-08-14 03:50:00	397
2023-07-08 08:50:00	440.77	2023-08-14 14:59:59	809	2023-08-14 03:00:01	198	2023-08-14 20:10:00	216	2023-07-08 08:49:59	410	2023-07-15 17:40:00	1096	2023-07-15 17:40:00	1028	2023-08-14 04:50:00	396
2023-07-08 09:00:00	396.34	2023-08-14 15:59:59	707	2023-08-14 04:00:01	212	2023-08-14 21:10:00	144	2023-07-08 08:59:59	400	2023-07-15 18:00:00	1096	2023-07-15 18:00:00	1028	2023-08-14 05:50:00	388
2023-07-08 09:10:00	632.87	2023-08-14 16:59:59	521	2023-08-14 05:00:01	227	2023-08-14 22:10:00	164	2023-07-08 09:09:59	360	2023-07-15 18:20:00	1096	2023-07-15 18:20:00	1028	2023-08-14 06:50:00	403
2023-07-08 09:20:00	550.43	2023-08-14 17:59:59	357	2023-08-14 06:00:01	241	2023-08-14 23:10:00	151	2023-07-08 09:19:59	340	2023-07-15 18:40:00	1097	2023-07-15 18:40:00	1054	2023-08-14 07:50:00	400
2023-07-08 09:30:00	573.69	2023-08-14 18:59:59	273	2023-08-14 07:00:01	223	2023-08-15 00:10:00	161	2023-07-08 09:29:59	290	2023-07-15 19:00:00	1097	2023-07-15 19:00:00	1054	2023-08-14 08:50:00	395
2023-07-08 09:40:00	527.62	2023-08-14 19:59:59	228	2023-08-14 08:00:01	235	2023-08-15 01:10:00	230	2023-07-08 09:39:59	280	2023-07-15 19:20:00	1097	2023-07-15 19:20:00	1054	2023-08-14 09:50:00	398
2023-07-08 09:50:00	533.25	2023-08-14 20:59:59	199	2023-08-14 09:00:01	261	2023-08-15 02:10:00	212	2023-07-08 09:49:59	290	2023-07-15 19:40:00	1119	2023-07-15 19:40:00	1075	2023-08-14 10:50:00	380
2023-07-08 10:00:00	542.35	2023-08-14 21:59:59	190	2023-08-14 10:00:01	331	2023-08-15 03:10:00	212	2023-07-08 09:59:59	300	2023-07-15 20:00:00	1119	2023-07-15 20:00:00	1075	2023-08-14 11:50:00	357
2023-07-08 10:10:00	634.56	2023-08-14 22:59:59	220	2023-08-14 11:00:01	330	2023-08-15 04:10:00	203	2023-07-08 10:09:59	320	2023-07-15 20:20:00	1119	2023-07-15 20:20:00	1075	2023-08-14 12:50:00	355
2023-07-08 10:20:00	833.77	2023-08-14 23:59:59	220	2023-08-14 12:00:01	461	2023-08-15 05:10:00	228	2023-07-08 10:19:59	340	2023-07-15 20:40:00	1122	2023-07-15 20:40:00	1077	2023-08-14 13:50:00	355
2023-07-08 10:30:00	735.1	2023-08-15 00:59:59	239	2023-08-14 13:00:01	684	2023-08-15 06:10:00	239	2023-07-08 10:29:59	450	2023-07-15 21:00:00	1122	2023-07-15 21:00:00	1077	2023-08-14 14:50:00	352
2023-07-08 10:40:00	868.02	2023-08-15 01:59:59	288	2023-08-14 14:00:01	740	2023-08-15 07:10:00	233	2023-07-08 10:39:59	500	2023-07-15 21:20:00	1122	2023-07-15 21:20:00	1077	2023-08-14 15:50:00	377
2023-07-08 10:50:00	1040.64	2023-08-15 02:59:59	266	2023-08-14 15:00:01	773	2023-08-15 08:10:00	299	2023-07-08 10:49:59	530	2023-07-15 21:40:00	1127	2023-07-15 21:40:00	1075	2023-08-14 16:50:00	387
2023-07-08 11:00:00	928.68	2023-08-15 03:59:59	268	2023-08-14 16:00:01	701	2023-08-15 09:10:00	323	2023-07-08 10:59:59	590	2023-07-15 22:00:00	1127	2023-07-15 22:00:00	1075	2023-08-14 17:50:00	375
2023-07-08 11:10:00	910.51	2023-08-15 04:59:59	226	2023-08-14 17:00:01	556	2023-08-15 10:10:00	341	2023-07-08 11:09:59	600	2023-07-15 22:20:00	1127	2023-07-15 22:20:00	1075	2023-08-14 18:50:00	371
2023-07-08 11:20:00	1090.21	2023-08-15 05:59:59	286	2023-08-14 18:00:01	451	2023-08-15 11:10:00	337	2023-07-08 11:19:59	590	2023-07-15 22:40:00	1135	2023-07-15 22:40:00	1077	2023-08-14 19:50:00	374
2023-07-08 11:30:00	1084.88	2023-08-15 06:59:59	290	2023-08-14 19:00:01	322	2023-08-15 12:10:00	426	2023-07-08 11:29:59	580	2023-07-15 23:00:00	1135	2023-07-15 23:00:00	1077	2023-08-14 20:50:00	372
2023-07-08 11:40:00	852.97	2023-08-15 07:59:59	410	2023-08-14 20:00:01	208	2023-08-15 13:10:00	820	2023-07-08 11:39:59	590	2023-07-15 23:20:00	1135	2023-07-15 23:20:00	1077	2023-08-14 21:50:00	376
2023-07-08 11:50:00	937.57	2023-08-15 08:59:59	373	2023-08-14 21:00:01	185	2023-08-15 14:10:00	1109	2023-07-08 11:49:59	610	2023-07-15 23:40:00	1159	2023-07-15 23:40:00	1102	2023-08-14 22:50:00	374
2023-07-08 12:00:00	1123.91	2023-08-15 09:59:59	395	2023-08-14 22:00:01	166	2023-08-15 15:10:00	878	2023-07-08 11:59:59	670	2023-07-16	1159	2023-07-16	1102	2023-08-14 23:50:00	383
2023-07-08 12:10:00	983.44	2023-08-15 10:59:59	699	2023-08-14 23:00:01	156	2023-08-15 16:10:00	757	2023-07-08 12:09:59	740	2023-07-16 00:20:00	1159	2023-07-16 00:20:00	1102	2023-08-15 00:50:00	385
2023-07-08 12:20:00	1265.87	2023-08-15 11:59:59	1033	2023-08-15 00:00:01	155	2023-08-15 17:10:00	528	2023-07-08 12:19:59	870	2023-07-16 00:40:00	1210	2023-07-16 00:40:00	1164	2023-08-15 01:50:00	373
2023-07-08 12:30:00	1200.47	2023-08-15 12:59:59	1246	2023-08-15 01:00:01	215	2023-08-15 18:10:00	400	2023-07-08 12:29:59	980	2023-07-16 01:00:00	1210	2023-07-16 01:00:00	1164	2023-08-15 02:50:00	375
2023-07-08 12:40:00	971.26	2023-08-15 13:59:59	1168	2023-08-15 02:00:01	253	2023-08-15 19:10:00	278	2023-07-08 12:39:59	990	2023-07-16 01:20:00	1210	2023-07-16 01:20:00	1164	2023-08-15 03:50:00	370
2023-07-08 12:50:00	1102.78	2023-08-15 14:59:59		2023-08-15 03:00:01	215	2023-08-15 20:10:00	168	2023-07-08 12:49:59	1000	2023-07-16 01:40:00	1320	2023-07-16 01:40:00	1232	2023-08-15 04:50:00	375
2023-07-08 13:00:00	948.03	2023-08-15 15:59:59	721	2023-08-15 04:00:01	246	2023-08-15 21:10:00	185	2023-07-08 12:59:59	980	2023-07-16 02:00:00	1320	2023-07-16 02:00:00	1232	2023-08-15 05:50:00	386
2023-07-08 13:10:00	989.28	2023-08-15 16:59:59	512	2023-08-15 05:00:01	235	2023-08-15 22:10:00	159	2023-07-08 13:09:59	920	2023-07-16 02:20:00	1320	2023-07-16 02:20:00	1232	2023-08-15 06:50:00	383
2023-07-08 13:20:00	1196.54	2023-08-15 17:59:59	426	2023-08-15 06:00:01	230	2023-08-15 23:10:00	176	2023-07-08 13:19:59	790	2023-07-16 02:40:00	1395	2023-07-16 02:40:00	1307	2023-08-15 07:50:00	393
2023-07-08 13:30:00	936.3	2023-08-15 18:59:59	318	2023-08-15 07:00:01	281	2023-08-16 00:10:00	210	2023-07-08 13:29:59	780	2023-07-16 03:00:00	1395	2023-07-16 03:00:00	1307	2023-08-15 08:50:00	402
2023-07-08 13:40:00	1179.73	2023-08-15 19:59:59	224	2023-08-15 08:00:01	303	2023-08-16 01:10:00	199	2023-07-08 13:39:59	790	2023-07-16 03:20:00	1395	2023-07-16 03:20:00	1307	2023-08-15 09:50:00	396
2023-07-08 13:50:00	897.75	2023-08-15 20:59:59	218	2023-08-15 09:00:01	312	2023-08-16 02:10:00	220	2023-07-08 13:49:59	790	2023-07-16 03:40:00	1459	2023-07-16 03:40:00	1393	2023-08-15 10:50:00	409
2023-07-08 14:00:00	928.42	2023-08-15 21:59:59	211	2023-08-15 10:00:01	362	2023-08-16 03:10:00	222	2023-07-08 13:59:59	790	2023-07-16 04:00:00	1459	2023-07-16 04:00:00	1393	2023-08-15 11:50:00	421
2023-07-08 14:10:00	877.8	2023-08-15 22:59:59	256	2023-08-15 11:00:01	370	2023-08-16 04:10:00	230	2023-07-08 14:09:59	810	2023-07-16 04:20:00	1459	2023-07-16 04:20:00	1393	2023-08-15 12:50:00	439
2023-07-08 14:20:00	963.43	2023-08-15 23:59:59	230	2023-08-15 12:00:01	409	2023-08-16 05:10:00	205	2023-07-08 14:19:59	880	2023-07-16 04:40:00	1508	2023-07-16 04:40:00	1441	2023-08-15 13:50:00	445
2023-07-08 14:30:00	783.61	2023-08-16 00:59:59	258	2023-08-15 13:00:01	818	2023-08-16 06:10:00	242	2023-07-08 14:29:59	890	2023-07-16 05:00:00	1508	2023-07-16 05:00:00	1441	2023-08-15 14:50:00	441
2023-07-08 14:40:00	949.7	2023-08-16 01:59:59	290	2023-08-15 14:00:01	1149	2023-08-16 07:10:00	286	2023-07-08 14:39:59	910	2023-07-16 05:20:00	1508	2023-07-16 05:20:00	1441	2023-08-15 15:50:00	432
2023-07-08 14:50:00	819.26	2023-08-16 02:59:59	228	2023-08-15 15:00:01	921	2023-08-16 08:10:00	274	2023-07-08 14:49:59	930	2023-07-16 05:40:00	1537	2023-07-16 05:40:00	1497	2023-08-15 16:50:00	416
2023-07-08 15:00:00	832.95	2023-08-16 03:59:59	234	2023-08-15 16:00:01	735	2023-08-16 09:10:00	307	2023-07-08 14:59:59	920	2023-07-16 06:00:00	1537	2023-07-16 06:00:00	1497	2023-08-15 17:50:00	409
2023-07-08 15:10:00	681.55	2023-08-16 04:59:59	254	2023-08-15 17:00:01	552	2023-08-16 10:10:00	357	2023-07-08 15:09:59	940	2023-07-16 06:20:00	1537	2023-07-16 06:20:00	1497	2023-08-15 18:50:00	404
2023-07-08 15:20:00	872.82	2023-08-16 05:59:59	237	2023-08-15 18:00:01	362	2023-08-16 11:10:00	297	2023-07-08 15:19:59	880	2023-07-16 06:40:00	1564	2023-07-16 06:40:00	1524	2023-08-15 19:50:00	397
2023-07-08 15:30:00	597.72	2023-08-16 06:59:59	245	2023-08-15 19:00:01	331	2023-08-16 12:10:00	422	2023-07-08 15:29:59	870	2023-07-16 07:00:00	1564	2023-07-16 07:00:00	1524	2023-08-15 20:50:00	397
2023-07-08 15:40:00	419.28	2023-08-16 07:59:59	268	2023-08-15 20:00:01	227	2023-08-16 13:10:00	675	2023-07-08 15:39:59	850	2023-07-16 07:20:00	1564	2023-07-16 07:20:00	1524	2023-08-15 21:50:00	387
2023-07-08 15:50:00	396.97	2023-08-16 08:59:59	353	2023-08-15 21:00:01	179	2023-08-16 14:10:00	923	2023-07-08 15:49:59	760	2023-07-16 07:40:00	1609	2023-07-16 07:40:00	1528	2023-08-15 22:50:00	406
2023-07-08 16:00:00	559.38	2023-08-16 09:59:59	373	2023-08-15 22:00:01	145	2023-08-16 15:10:00	889	2023-07-08 15:59:59	690	2023-07-16 08:00:00	1609	2023-07-16 08:00:00	1528	2023-08-15 23:50:00	394
2023-07-08 16:10:00	610.43	2023-08-16 10:59:59	656	2023-08-15 23:00:01	194	2023-08-16 16:10:00	705	2023-07-08 16:09:59	610	2023-07-16 08:20:00	1609	2023-07-16 08:20:00	1528	2023-08-16 00:50:00	387
2023-07-08 16:20:00	432.15	2023-08-16 11:59:59	907	2023-08-16 00:00:01	202	2023-08-16 17:10:00	518	2023-07-08 16:19:59	560	2023-07-16 08:40:00	1552	2023-07-16 08:40:00	1495	2023-08-16 01:50:00	392
2023-07-08 16:30:00	456.28	2023-08-16 12:59:59	1185	2023-08-16 01:00:01	194	2023-08-16 18:10:00	386	2023-07-08 16:29:59	660	2023-07-16 09:00:00	1552	2023-07-16 09:00:00	1495	2023-08-16 02:50:00	393
2023-07-08 16:40:00	400.33	2023-08-16 13:59:59	1028	2023-08-16 02:00:01	208	2023-08-16 19:10:00	335	2023-07-08 16:39:59	680	2023-07-16 09:20:00	1552	2023-07-16 09:20:00	1495	2023-08-16 03:50:00	393
2023-07-08 16:50:00	391.09	2023-08-16 14:59:59	936	2023-08-16 03:00:01	261	2023-08-16 20:10:00	216	2023-07-08 16:49:59	690	2023-07-16 09:40:00	1597	2023-07-16 09:40:00	1529	2023-08-16 04:50:00	381
2023-07-08 17:00:00	294.72	2023-08-16 15:59:59	764	2023-08-16 04:00:01	204	2023-08-16 21:10:00	176	2023-07-08 16:59:59	680	2023-07-16 10:00:00	1597	2023-07-16 10:00:00	1529	2023-08-16 05:50:00	374
2023-07-08 17:10:00	354.81	2023-08-16 16:59:59	584	2023-08-16 05:00:01	223	2023-08-16 22:10:00	140	2023-07-08 17:09:59	670	2023-07-16 10:20:00	1597	2023-07-16 10:20:00	1529	2023-08-16 06:50:00	381
2023-07-08 17:20:00	463.48	2023-08-16 17:59:59	401	2023-08-16 06:00:01	270	2023-08-16 23:10:00	112	2023-07-08 17:19:59	620	2023-07-16 10:40:00	1644	2023-07-16 10:40:00	1588	2023-08-16 07:50:00	373
2023-07-08 17:30:00	193.5	2023-08-16 18:59:59	277	2023-08-16 07:00:01	246	2023-08-17 00:10:00	132	2023-07-08 17:29:59	590	2023-07-16 11:00:00	1644	2023-07-16 11:00:00	1588	2023-08-16 08:50:00	367
2023-07-08 17:40:00	181.9	2023-08-16 19:59:59	237	2023-08-16 08:00:01	253	2023-08-17 01:10:00	121	2023-07-08 17:39:59	420	2023-07-16 11:20:00	1644	2023-07-16 11:20:00	1588	2023-08-16 09:50:00	389
2023-07-08 17:50:00	195.64	2023-08-16 20:59:59	147	2023-08-16 09:00:01	370	2023-08-17 02:10:00	125	2023-07-08 17:49:59	320	2023-07-16 11:40:00	1786	2023-07-16 11:40:00	1703	2023-08-16 10:50:00	378
2023-07-08 18:00:00	222.01	2023-08-16 21:59:59	128	2023-08-16 10:00:01	303	2023-08-17 03:10:00	174	2023-07-08 17:59:59	160	2023-07-16 12:00:00	1786	2023-07-16 12:00:00	1703	2023-08-16 11:50:00	369
2023-07-08 18:10:00	196.84	2023-08-16 22:59:59	134	2023-08-16 11:00:01	335	2023-08-17 04:10:00	174	2023-07-08 18:09:59	250	2023-07-16 12:20:00	1786	2023-07-16 12:20:00	1703	2023-08-16 12:50:00	367
2023-07-08 18:20:00	192.85	2023-08-16 23:59:59	128	2023-08-16 12:00:01	476	2023-08-17 05:10:00	174	2023-07-08 18:19:59	270	2023-07-16 12:40:00	1990	2023-07-16 12:40:00	1852	2023-08-16 13:50:00	360
2023-07-08 18:30:00	219.32	2023-08-17 00:59:59	142	2023-08-16 13:00:01	739	2023-08-17 06:10:00	226	2023-07-08 18:29:59	260	2023-07-16 13:00:00	1990	2023-07-16 13:00:00	1852	2023-08-16 14:50:00	359
2023-07-08 18:40:00	-35.96	2023-08-17 01:59:59	136	2023-08-16 14:00:01	905	2023-08-17 07:10:00	208	2023-07-08 18:39:59	240	2023-07-16 13:20:00	1990	2023-07-16 13:20:00	1852	2023-08-16 15:50:00	353
2023-07-08 18:50:00	186.27	2023-08-17 02:59:59	190	2023-08-16 15:00:01	936	2023-08-17 08:10:00	241	2023-07-08 18:49:59	230	2023-07-16 13:40:00	2125	2023-07-16 13:40:00	1936	2023-08-16 16:50:00	353
2023-07-08 19:00:00	0.65	2023-08-17 03:59:59	211	2023-08-16 16:00:01	730	2023-08-17 09:10:00	276	2023-07-08 18:59:59	190	2023-07-16 14:00:00	2125	2023-07-16 14:00:00	1936	2023-08-16 17:50:00	364
2023-07-08 19:10:00	88.35	2023-08-17 04:59:59	215	2023-08-16 17:00:01	568	2023-08-17 10:10:00	297	2023-07-08 19:09:59	160	2023-07-16 14:20:00	2125	2023-07-16 14:20:00	1936	2023-08-16 18:50:00	353
2023-07-08 19:20:00	201.1	2023-08-17 05:59:59	247	2023-08-16 18:00:01	409	2023-08-17 11:10:00	288	2023-07-08 19:19:59	150	2023-07-16 14:40:00	2214	2023-07-16 14:40:00	2032	2023-08-16 19:50:00	347
2023-07-08 19:30:00	9.51	2023-08-17 06:59:59	327	2023-08-16 19:00:01	314	2023-08-17 12:10:00	428	2023-07-08 19:29:59	140	2023-07-16 15:00:00	2214	2023-07-16 15:00:00	2032	2023-08-16 20:50:00	337
2023-07-08 19:40:00	94.2	2023-08-17 07:59:59	294	2023-08-16 20:00:01	238	2023-08-17 13:10:00	565	2023-07-08 19:39:59	130	2023-07-16 15:20:00	2214	2023-07-16 15:20:00	2032	2023-08-16 21:50:00	330
2023-07-08 19:50:00	108.9	2023-08-17 08:59:59	329	2023-08-16 21:00:01	179	2023-08-17 14:10:00	647	2023-07-08 19:49:59	120	2023-07-16 15:40:00	2265	2023-07-16 15:40:00	2052	2023-08-16 22:50:00	333
2023-07-08 20:00:00	139.06	2023-08-17 09:59:59	419	2023-08-16 22:00:01	160	2023-08-17 15:10:00	526	2023-07-08 19:59:59	110	2023-07-16 16:00:00	2265	2023-07-16 16:00:00	2052	2023-08-16 23:50:00	329
2023-07-08 20:10:00	180.04	2023-08-17 10:59:59	551	2023-08-16 23:00:01	134	2023-08-17 16:10:00	447	2023-07-08 20:09:59	100	2023-07-16 16:20:00	2265	2023-07-16 16:20:00	2052	2023-08-17 00:50:00	316
2023-07-08 20:20:00	-7.78	2023-08-17 11:59:59	799	2023-08-17 00:00:01	111	2023-08-17 17:10:00	242	2023-07-08 20:19:59	90	2023-07-16 16:40:00	2327	2023-07-16 16:40:00	2056	2023-08-17 01:50:00	302
2023-07-08 20:30:00	88.73	2023-08-17 12:59:59	776	2023-08-17 01:00:01	123	2023-08-17 18:10:00	216	2023-07-08 20:29:59	70	2023-07-16 17:00:00	2327	2023-07-16 17:00:00	2056	2023-08-17 02:50:00	305
2023-07-08 20:40:00	111.75	2023-08-17 13:59:59	751	2023-08-17 02:00:01	130	2023-08-17 19:10:00	159	2023-07-08 20:39:59	60	2023-07-16 17:20:00	2327	2023-07-16 17:20:00	2056	2023-08-17 03:50:00	295
2023-07-08 20:50:00	152.02	2023-08-17 14:59:59	565	2023-08-17 03:00:01	156	2023-08-17 20:10:00	138	2023-07-08 20:49:59	60	2023-07-16 17:40:00	2313	2023-07-16 17:40:00	2043	2023-08-17 04:50:00	285
2023-07-08 21:00:00	49.3	2023-08-17 15:59:59	388	2023-08-17 04:00:01	138	2023-08-17 21:10:00	172	2023-07-08 20:59:59	60	2023-07-16 18:00:00	2313	2023-07-16 18:00:00	2043	2023-08-17 05:50:00	287
2023-07-08 21:10:00	45.1	2023-08-17 16:59:59	351	2023-08-17 05:00:01	172	2023-08-17 22:10:00	259	2023-07-08 21:09:59	70	2023-07-16 18:20:00	2313	2023-07-16 18:20:00	2043	2023-08-17 06:50:00	292
2023-07-08 21:20:00	148.6	2023-08-17 17:59:59	241	2023-08-17 06:00:01	223	2023-08-17 23:10:00	259	2023-07-08 21:19:59	70	2023-07-16 18:40:00	2312	2023-07-16 18:40:00	2043	2023-08-17 07:50:00	289
2023-07-08 21:30:00	120.05	2023-08-17 18:59:59	241	2023-08-17 07:00:01	230	2023-08-18 00:10:00	307	2023-07-08 21:29:59	80	2023-07-16 19:00:00	2312	2023-07-16 19:00:00	2043	2023-08-17 08:50:00	287
2023-07-08 21:40:00	77.56	2023-08-17 19:59:59	230	2023-08-17 08:00:01	277	2023-08-18 01:10:00	313	2023-07-08 21:39:59	90	2023-07-16 19:20:00	2312	2023-07-16 19:20:00	2043	2023-08-17 09:50:00	295
2023-07-08 21:50:00	246.11	2023-08-17 20:59:59	344	2023-08-17 09:00:01	257	2023-08-18 02:10:00	357	2023-07-08 21:49:59	90	2023-07-16 19:40:00	2299	2023-07-16 19:40:00	2030	2023-08-17 10:50:00	320
2023-07-08 22:00:00	137.31	2023-08-17 21:59:59	375	2023-08-17 10:00:01	268	2023-08-18 03:10:00	360	2023-07-08 21:59:59	90	2023-07-16 20:00:00	2299	2023-07-16 20:00:00	2030	2023-08-17 11:50:00	334
2023-07-08 22:10:00	52.17	2023-08-17 22:59:59	406	2023-08-17 11:00:01	304	2023-08-18 04:10:00	400	2023-07-08 22:09:59	90	2023-07-16 20:20:00	2299	2023-07-16 20:20:00	2030	2023-08-17 12:50:00	357
2023-07-08 22:20:00	64.79	2023-08-17 23:59:59	397	2023-08-17 12:00:01	327	2023-08-18 05:10:00	325	2023-07-08 22:19:59	90	2023-07-16 20:40:00	2298	2023-07-16 20:40:00	2019	2023-08-17 13:50:00	349
2023-07-08 22:30:00	50.7	2023-08-18 00:59:59	370	2023-08-17 13:00:01	549	2023-08-18 06:10:00	351	2023-07-08 22:29:59	80	2023-07-16 21:00:00	2298	2023-07-16 21:00:00	2019	2023-08-17 14:50:00	341
2023-07-08 22:40:00	207.68	2023-08-18 01:59:59	464	2023-08-17 14:00:01	719	2023-08-18 07:10:00	362	2023-07-08 22:39:59	80	2023-07-16 21:20:00	2298	2023-07-16 21:20:00	2019	2023-08-17 15:50:00	343
2023-07-08 22:50:00	155.82	2023-08-18 02:59:59	475	2023-08-17 15:00:01	594	2023-08-18 08:10:00	351	2023-07-08 22:49:59	80	2023-07-16 21:40:00	2300	2023-07-16 21:40:00	2038	2023-08-17 16:50:00	330
2023-07-08 23:00:00	89.25	2023-08-18 03:59:59	466	2023-08-17 16:00:01	419	2023-08-18 09:10:00	325	2023-07-08 22:59:59	80	2023-07-16 22:00:00	2300	2023-07-16 22:00:00	2038	2023-08-17 17:50:00	317
2023-07-08 23:10:00	63.93	2023-08-18 04:59:59	373	2023-08-17 17:00:01	284	2023-08-18 10:10:00	339	2023-07-08 23:09:59	90	2023-07-16 22:20:00	2300	2023-07-16 22:20:00	2038	2023-08-17 18:50:00	323
2023-07-08 23:20:00	80.32	2023-08-18 05:59:59	362	2023-08-17 18:00:01	213	2023-08-18 11:10:00	358	2023-07-08 23:19:59	90	2023-07-16 22:40:00	2293	2023-07-16 22:40:00	2043	2023-08-17 19:50:00	336
2023-07-08 23:30:00	141.51	2023-08-18 06:59:59	357	2023-08-17 19:00:01	178	2023-08-18 12:10:00	353	2023-07-08 23:29:59	90	2023-07-16 23:00:00	2293	2023-07-16 23:00:00	2043	2023-08-17 20:50:00	351
2023-07-08 23:40:00	250.44	2023-08-18 07:59:59	355	2023-08-17 20:00:01	204	2023-08-18 13:10:00	411	2023-07-08 23:39:59	80	2023-07-16 23:20:00	2293	2023-07-16 23:20:00	2043	2023-08-17 21:50:00	384
2023-07-08 23:50:00	216.63	2023-08-18 08:59:59	351	2023-08-17 21:00:01	202	2023-08-18 14:10:00	568	2023-07-08 23:49:59	80	2023-07-16 23:40:00	2257	2023-07-16 23:40:00	2013	2023-08-17 22:50:00	400
2023-07-09	134.2	2023-08-18 09:59:59	412	2023-08-17 22:00:01	303	2023-08-18 15:10:00	455	2023-07-08 23:59:59	80	2023-07-17	2257	2023-07-17	2013	2023-08-17 23:50:00	410
2023-07-09 00:10:00	148.41	2023-08-18 10:59:59	451	2023-08-17 23:00:01	284	2023-08-18 16:10:00	360	2023-07-09 00:09:59	80	2023-07-17 00:20:00	2257	2023-07-17 00:20:00	2013	2023-08-18 00:50:00	420
2023-07-09 00:20:00	128.06	2023-08-18 11:59:59	668	2023-08-18 00:00:01	308	2023-08-18 17:10:00	222	2023-07-09 00:19:59	90	2023-07-17 00:40:00	2212	2023-07-17 00:40:00	1945	2023-08-18 01:50:00	432
2023-07-09 00:30:00	122.9	2023-08-18 12:59:59	702	2023-08-18 01:00:01	327	2023-08-18 18:10:00	145	2023-07-09 00:29:59	90	2023-07-17 01:00:00	2212	2023-07-17 01:00:00	1945	2023-08-18 02:50:00	427
2023-07-09 00:40:00	175.5	2023-08-18 13:59:59	665	2023-08-18 02:00:01	335	2023-08-18 19:10:00	106	2023-07-09 00:39:59	90	2023-07-17 01:20:00	2212	2023-07-17 01:20:00	1945	2023-08-18 03:50:00	446
2023-07-09 00:50:00	243.18	2023-08-18 14:59:59	491	2023-08-18 03:00:01	361	2023-08-18 20:10:00	63	2023-07-09 00:49:59	90	2023-07-17 01:40:00	2102	2023-07-17 01:40:00	1861	2023-08-18 04:50:00	465
2023-07-09 01:00:00	327.42	2023-08-18 15:59:59	390	2023-08-18 04:00:01	412	2023-08-18 21:10:00	89	2023-07-09 00:59:59	90	2023-07-17 02:00:00	2102	2023-07-17 02:00:00	1861	2023-08-18 05:50:00	459
2023-07-09 01:10:00	242.12	2023-08-18 16:59:59	201	2023-08-18 05:00:01	441	2023-08-18 22:10:00	170	2023-07-09 01:09:59	90	2023-07-17 02:20:00	2102	2023-07-17 02:20:00	1861	2023-08-18 06:50:00	457
2023-07-09 01:20:00	251.98	2023-08-18 17:59:59	153	2023-08-18 06:00:01	385	2023-08-18 23:10:00	172	2023-07-09 01:19:59	100	2023-07-17 02:40:00	2004	2023-07-17 02:40:00	1789	2023-08-18 07:50:00	468
2023-07-09 01:30:00	146.06	2023-08-18 18:59:59	93	2023-08-18 07:00:01	378	2023-08-19 00:10:00	195	2023-07-09 01:29:59	110	2023-07-17 03:00:00	2004	2023-07-17 03:00:00	1789	2023-08-18 08:50:00	467
2023-07-09 01:40:00	146.04	2023-08-18 19:59:59	122	2023-08-18 08:00:01	353	2023-08-19 01:10:00	161	2023-07-09 01:39:59	120	2023-07-17 03:20:00	2004	2023-07-17 03:20:00	1789	2023-08-18 09:50:00	461
2023-07-09 01:50:00	298.51	2023-08-18 20:59:59	201	2023-08-18 09:00:01	300	2023-08-19 02:10:00	174	2023-07-09 01:49:59	120	2023-07-17 03:40:00	1940	2023-07-17 03:40:00	1694	2023-08-18 10:50:00	441
2023-07-09 02:00:00	519.28	2023-08-18 21:59:59	228	2023-08-18 10:00:01	337	2023-08-19 03:10:00	233	2023-07-09 01:59:59	130	2023-07-17 04:00:00	1940	2023-07-17 04:00:00	1694	2023-08-18 11:50:00	427
2023-07-09 02:10:00	120.99	2023-08-18 22:59:59	176	2023-08-18 11:00:01	326	2023-08-19 04:10:00	180	2023-07-09 02:09:59	130	2023-07-17 04:20:00	1940	2023-07-17 04:20:00	1694	2023-08-18 12:50:00	423
2023-07-09 02:20:00	403.6	2023-08-18 23:59:59	222	2023-08-18 12:00:01	330	2023-08-19 05:10:00	208	2023-07-09 02:19:59	150	2023-07-17 04:40:00	1880	2023-07-17 04:40:00	1670	2023-08-18 13:50:00	440
2023-07-09 02:30:00	234.96	2023-08-19 00:59:59	218	2023-08-18 13:00:01	520	2023-08-19 06:10:00	205	2023-07-09 02:29:59	170	2023-07-17 05:00:00	1880	2023-07-17 05:00:00	1670	2023-08-18 14:50:00	439
2023-07-09 02:40:00	388.9	2023-08-19 01:59:59	215	2023-08-18 14:00:01	553	2023-08-19 07:10:00	180	2023-07-09 02:39:59	180	2023-07-17 05:20:00	1880	2023-07-17 05:20:00	1670	2023-08-18 15:50:00	428
2023-07-09 02:50:00	395.67	2023-08-19 02:59:59	230	2023-08-18 15:00:01	451	2023-08-19 08:10:00	226	2023-07-09 02:49:59	190	2023-07-17 05:40:00	1814	2023-07-17 05:40:00	1616	2023-08-18 16:50:00	435
2023-07-09 03:00:00	230.53	2023-08-19 03:59:59	222	2023-08-18 16:00:01	400	2023-08-19 09:10:00	242	2023-07-09 02:59:59	210	2023-07-17 06:00:00	1814	2023-07-17 06:00:00	1616	2023-08-18 17:50:00	423
2023-07-09 03:10:00	293.88	2023-08-19 04:59:59	205	2023-08-18 17:00:01	246	2023-08-19 10:10:00	237	2023-07-09 03:09:59	220	2023-07-17 06:20:00	1814	2023-07-17 06:20:00	1616	2023-08-18 18:50:00	412
2023-07-09 03:20:00	408.03	2023-08-19 05:59:59	226	2023-08-18 18:00:01	179	2023-08-19 11:10:00	307	2023-07-09 03:19:59	230	2023-07-17 06:40:00	1761	2023-07-17 06:40:00	1587	2023-08-18 19:50:00	396
2023-07-09 03:30:00	377.91	2023-08-19 06:59:59	266	2023-08-18 19:00:01	127	2023-08-19 12:10:00	807	2023-07-09 03:29:59	240	2023-07-17 07:00:00	1761	2023-07-17 07:00:00	1587	2023-08-18 20:50:00	376
2023-07-09 03:40:00	480.03	2023-08-19 07:59:59	277	2023-08-18 20:00:01	78	2023-08-19 13:10:00	1238	2023-07-09 03:39:59	250	2023-07-17 07:20:00	1761	2023-07-17 07:20:00	1587	2023-08-18 21:50:00	348
2023-07-09 03:50:00	482.81	2023-08-19 08:59:59	290	2023-08-18 21:00:01	101	2023-08-19 14:10:00	1258	2023-07-09 03:49:59	250	2023-07-17 07:40:00	1729	2023-07-17 07:40:00	1549	2023-08-18 22:50:00	333
2023-07-09 04:00:00	416.99	2023-08-19 09:59:59	421	2023-08-18 22:00:01	186	2023-08-19 15:10:00	873	2023-07-09 03:59:59	250	2023-07-17 08:00:00	1729	2023-07-17 08:00:00	1549	2023-08-18 23:50:00	303
2023-07-09 04:10:00	287.59	2023-08-19 10:59:59	1214	2023-08-18 23:00:01	183	2023-08-19 16:10:00	597	2023-07-09 04:09:59	260	2023-07-17 08:20:00	1729	2023-07-17 08:20:00	1549	2023-08-19 00:50:00	296
2023-07-09 04:20:00	412.21	2023-08-19 11:59:59	1637	2023-08-19 00:00:01	166	2023-08-19 17:10:00	358	2023-07-09 04:19:59	270	2023-07-17 08:40:00	1701	2023-07-17 08:40:00	1535	2023-08-19 01:50:00	292
2023-07-09 04:30:00	562.44	2023-08-19 12:59:59	1513	2023-08-19 01:00:01	212	2023-08-19 18:10:00	218	2023-07-09 04:29:59	260	2023-07-17 09:00:00	1701	2023-07-17 09:00:00	1535	2023-08-19 02:50:00	288
2023-07-09 04:40:00	442.43	2023-08-19 13:59:59	1255	2023-08-19 02:00:01	205	2023-08-19 19:10:00	112	2023-07-09 04:39:59	270	2023-07-17 09:20:00	1701	2023-07-17 09:20:00	1535	2023-08-19 03:50:00	279
2023-07-09 04:50:00	268.2	2023-08-19 14:59:59	850	2023-08-19 03:00:01	227	2023-08-19 20:10:00	83	2023-07-09 04:49:59	280	2023-07-17 09:40:00	1631	2023-07-17 09:40:00	1507	2023-08-19 04:50:00	280
2023-07-09 05:00:00	363.92	2023-08-19 15:59:59	608	2023-08-19 04:00:01	216	2023-08-19 21:10:00	87	2023-07-09 04:59:59	280	2023-07-17 10:00:00	1631	2023-07-17 10:00:00	1507	2023-08-19 05:50:00	275
2023-07-09 05:10:00	384.62	2023-08-19 16:59:59	333	2023-08-19 05:00:01	198	2023-08-19 22:10:00	70	2023-07-09 05:09:59	280	2023-07-17 10:20:00	1631	2023-07-17 10:20:00	1507	2023-08-19 06:50:00	265
2023-07-09 05:20:00	420.16	2023-08-19 17:59:59	186	2023-08-19 06:00:01	212	2023-08-19 23:10:00	74	2023-07-09 05:19:59	280	2023-07-17 10:40:00	1464	2023-07-17 10:40:00	1408	2023-08-19 07:49:59
2023-07-09 05:30:00	442.96	2023-08-19 18:59:59	132	2023-08-19 07:00:01	216	2023-08-20 00:10:00	76	2023-07-09 05:29:59	280	2023-07-17 11:00:00	1464	2023-07-17 11:00:00	1408	2023-08-19 08:49:59	240
2023-07-09 05:40:00	330.91	2023-08-19 19:59:59		2023-08-19 08:00:01	241	2023-08-20 01:10:00	91	2023-07-09 05:39:59	280	2023-07-17 11:20:00	1464	2023-07-17 11:20:00	1408	2023-08-19 09:49:59
2023-07-09 05:50:00	487.12	2023-08-19 20:59:59	103	2023-08-19 09:00:01	268	2023-08-20 02:10:00	138	2023-07-09 05:49:59	270	2023-07-17 11:40:00	1366	2023-07-17 11:40:00	1279	2023-08-19 10:50:00	278
2023-07-09 06:00:00	426.55	2023-08-19 21:59:59	95	2023-08-19 10:00:01	249	2023-08-20 03:10:00	142	2023-07-09 05:59:59	260	2023-07-17 12:00:00	1366	2023-07-17 12:00:00	1279	2023-08-19 11:50:00	332
2023-07-09 06:10:00	354.73	2023-08-19 22:59:59	87	2023-08-19 11:00:02	347	2023-08-20 04:10:00	164	2023-07-09 06:09:59	260	2023-07-17 12:20:00	1366	2023-07-17 12:20:00	1279	2023-08-19 12:50:00	340
2023-07-09 06:20:00	341.51	2023-08-19 23:59:59	136	2023-08-19 12:00:02	803	2023-08-20 05:10:00	187	2023-07-09 06:19:59	260	2023-07-17 12:40:00	1215	2023-07-17 12:40:00	1124	2023-08-19 13:50:00	336
2023-07-09 06:30:00	352.85	2023-08-20 00:59:59	103	2023-08-19 13:00:02	1131	2023-08-20 06:10:00	163	2023-07-09 06:29:59	250	2023-07-17 13:00:00	1215	2023-07-17 13:00:00	1124	2023-08-19 14:50:00	334
2023-07-09 06:40:00	477.32	2023-08-20 02:00:00		2023-08-19 14:00:02	1160	2023-08-20 07:10:00	164	2023-07-09 06:39:59	240	2023-07-17 13:20:00	1215	2023-07-17 13:20:00	1124	2023-08-19 15:50:00	335
2023-07-09 06:50:00	505.46	2023-08-20 03:00:00	201	2023-08-19 15:00:02	979	2023-08-20 08:10:00	201	2023-07-09 06:49:59	240	2023-07-17 13:40:00	1044	2023-07-17 13:40:00	1025	2023-08-19 16:50:00	335
2023-07-09 07:00:00	318.08	2023-08-20 04:00:00	194	2023-08-19 16:00:02	642	2023-08-20 09:10:00	195	2023-07-09 06:59:59	250	2023-07-17 14:00:00	1044	2023-07-17 14:00:00	1025	2023-08-19 17:50:00	339
2023-07-09 07:10:00	395.2	2023-08-20 05:00:00	165	2023-08-19 17:00:02	341	2023-08-20 10:10:00	214	2023-07-09 07:09:59	250	2023-07-17 14:20:00	1044	2023-07-17 14:20:00	1025	2023-08-19 18:50:00	344
2023-07-09 07:20:00	377.59	2023-08-20 06:00:01	180	2023-08-19 18:00:02	223	2023-08-20 11:10:00	205	2023-07-09 07:19:59	260	2023-07-17 14:40:00	957	2023-07-17 14:40:00	929	2023-08-19 19:50:00	342
2023-07-09 07:30:00	293.67	2023-08-20 07:00:01	186	2023-08-19 19:00:02	134	2023-08-20 12:10:00	282	2023-07-09 07:29:59	280	2023-07-17 15:00:00	957	2023-07-17 15:00:00	929	2023-08-19 20:50:00	342
2023-07-09 07:40:00	247.39	2023-08-20 08:00:01	268	2023-08-19 20:00:02	98	2023-08-20 13:10:00	280	2023-07-09 07:39:59	290	2023-07-17 15:20:00	957	2023-07-17 15:20:00	929	2023-08-19 21:50:00	341
2023-07-09 07:50:00	415.98	2023-08-20 09:00:02	279	2023-08-19 21:00:02	82	2023-08-20 14:10:00	299	2023-07-09 07:49:59	290	2023-07-17 15:40:00	871	2023-07-17 15:40:00	869	2023-08-19 22:50:00	341
2023-07-09 08:00:00	463.73	2023-08-20 10:00:02	331	2023-08-19 22:00:02	83	2023-08-20 15:10:00	307	2023-07-09 07:59:59	290	2023-07-17 16:00:00	871	2023-07-17 16:00:00	869	2023-08-19 23:50:00	347
2023-07-09 08:10:00	379.59	2023-08-20 11:00:02	362	2023-08-19 23:00:02	82	2023-08-20 16:10:00	253	2023-07-09 08:09:59	310	2023-07-17 16:20:00	871	2023-07-17 16:20:00	869	2023-08-20 00:50:00	349
2023-07-09 08:20:00	515.38	2023-08-20 12:00:03	375	2023-08-20 00:00:02	107	2023-08-20 17:10:00	164	2023-07-09 08:19:59	330	2023-07-17 16:40:00	816	2023-07-17 16:40:00	826	2023-08-20 01:50:00	351
2023-07-09 08:30:00	460.56	2023-08-20 13:00:03	346	2023-08-20 01:00:02	118	2023-08-20 18:10:00	166	2023-07-09 08:29:59	350	2023-07-17 17:00:00	816	2023-07-17 17:00:00	826	2023-08-20 02:50:00	335
2023-07-09 08:40:00	482.93	2023-08-20 14:00:03	320	2023-08-20 02:00:02	112	2023-08-20 19:10:00	144	2023-07-09 08:39:59	360	2023-07-17 17:20:00	816	2023-07-17 17:20:00	826	2023-08-20 03:50:00	330
2023-07-09 08:50:00	489.17	2023-08-20 15:00:04	290	2023-08-20 03:00:02	137	2023-08-20 20:10:00	138	2023-07-09 08:49:59	370	2023-07-17 17:40:00	777	2023-07-17 17:40:00	801	2023-08-20 04:50:00	321
2023-07-09 09:00:00	358.01	2023-08-20 16:00:04	213	2023-08-20 04:00:02	178	2023-08-20 21:10:00	108	2023-07-09 08:59:59	360	2023-07-17 18:00:00	777	2023-07-17 18:00:00	801	2023-08-20 05:50:00	331
2023-07-09 09:10:00	561.51	2023-08-20 17:00:04	140	2023-08-20 05:00:02	172	2023-08-20 22:10:00	80	2023-07-09 09:09:59	360	2023-07-17 18:20:00	777	2023-07-17 18:20:00	801	2023-08-20 06:50:00	332
2023-07-09 09:20:00	337.25	2023-08-20 18:00:05	118	2023-08-20 06:00:02	168	2023-08-20 23:10:00	76	2023-07-09 09:19:59	350	2023-07-17 18:40:00	748	2023-07-17 18:40:00	771	2023-08-20 07:50:00	343
2023-07-09 09:30:00	356.81	2023-08-20 19:00:05	126	2023-08-20 07:00:02	223	2023-08-21 00:10:00	87	2023-07-09 09:29:59	340	2023-07-17 19:00:00	748	2023-07-17 19:00:00	771	2023-08-20 08:50:00	355
2023-07-09 09:40:00	960.87	2023-08-20 20:00:05	97	2023-08-20 08:00:02	186	2023-08-21 01:10:00	110	2023-07-09 09:39:59	340	2023-07-17 19:20:00	748	2023-07-17 19:20:00	771	2023-08-20 09:50:00	324
2023-07-09 09:50:00	1211.24	2023-08-20 21:00:05	101	2023-08-20 09:00:02	243	2023-08-21 02:10:00	98	2023-07-09 09:49:59	360	2023-07-17 19:40:00	734	2023-07-17 19:40:00	748	2023-08-20 10:50:00	295
2023-07-09 10:00:00	1558.15	2023-08-20 22:00:06	116	2023-08-20 10:00:02	304	2023-08-21 03:10:00	104	2023-07-09 09:59:59	510	2023-07-17 20:00:00	734	2023-07-17 20:00:00	748	2023-08-20 11:50:00	231
2023-07-09 10:10:00	1313.79	2023-08-20 23:00:06	103	2023-08-20 11:00:02	270	2023-08-21 04:10:00	136	2023-07-09 10:09:59	630	2023-07-17 20:20:00	734	2023-07-17 20:20:00	748	2023-08-20 12:50:00	193
2023-07-09 10:20:00	1702.25	2023-08-21	93	2023-08-20 12:00:02	287	2023-08-21 05:10:00	180	2023-07-09 10:19:59	780	2023-07-17 20:40:00	717	2023-07-17 20:40:00	732	2023-08-20 13:50:00	165
2023-07-09 10:30:00	1876.22	2023-08-21 01:00:00	130	2023-08-20 13:00:02	258	2023-08-21 06:10:00	205	2023-07-09 10:29:59	930	2023-07-17 21:00:00	717	2023-07-17 21:00:00	732	2023-08-20 14:50:00	158
2023-07-09 10:40:00	2474.64	2023-08-21 01:59:59	118	2023-08-20 14:00:02	270	2023-08-21 07:10:00	197	2023-07-09 10:39:59	1070	2023-07-17 21:20:00	717	2023-07-17 21:20:00	732	2023-08-20 15:50:00	163
2023-07-09 10:50:00	2251.04	2023-08-21 02:59:59	167	2023-08-20 15:00:02	280	2023-08-21 08:10:00	208	2023-07-09 10:49:59	1120	2023-07-17 21:40:00	713	2023-07-17 21:40:00	718	2023-08-20 16:50:00	160
2023-07-09 11:00:00	2410.2	2023-08-21 03:59:59	213	2023-08-20 16:00:02	258	2023-08-21 09:10:00	255	2023-07-09 10:59:59	1240	2023-07-17 22:00:00	713	2023-07-17 22:00:00	718	2023-08-20 17:50:00	158
2023-07-09 11:10:00	2593.52	2023-08-21 04:59:59	211	2023-08-20 17:00:02	190	2023-08-21 10:10:00	228	2023-07-09 11:09:59	1420	2023-07-17 22:20:00	713	2023-07-17 22:20:00	718	2023-08-20 18:50:00	166
2023-07-09 11:20:00	2788.76	2023-08-21 05:59:59	230	2023-08-20 18:00:02	183	2023-08-21 11:10:00	242	2023-07-09 11:19:59	1580	2023-07-17 22:40:00	696	2023-07-17 22:40:00	707	2023-08-20 19:50:00	171
2023-07-09 11:30:00	3062.59	2023-08-21 06:59:59	320	2023-08-20 19:00:02	142	2023-08-21 12:10:00	253	2023-07-09 11:29:59	1710	2023-07-17 23:00:00	696	2023-07-17 23:00:00	707	2023-08-20 20:50:00	172
2023-07-09 11:40:00	3694.06	2023-08-21 07:59:59	271	2023-08-20 20:00:02	107	2023-08-21 13:10:00	313	2023-07-09 11:39:59	2000	2023-07-17 23:20:00	696	2023-07-17 23:20:00	707	2023-08-20 21:50:00	172
2023-07-09 11:50:00	3588.14	2023-08-21 08:59:59	279	2023-08-20 21:00:02	79	2023-08-21 14:10:00	337	2023-07-09 11:49:59	2290	2023-07-17 23:40:00	691	2023-07-17 23:40:00	690	2023-08-20 22:50:00	165
2023-07-09 12:00:00	3461.67	2023-08-21 09:59:59	320	2023-08-20 22:00:02	67	2023-08-21 15:10:00	280	2023-07-09 11:59:59	2580	2023-07-18	691	2023-07-18	690	2023-08-20 23:50:00	166
2023-07-09 12:10:00	3509.48	2023-08-21 10:59:59	333	2023-08-20 23:00:02	94	2023-08-21 16:10:00	235	2023-07-09 12:09:59	2640	2023-07-18 00:20:00	691	2023-07-18 00:20:00	690	2023-08-21 00:50:00	170
2023-07-09 12:20:00	3269.78	2023-08-21 11:59:59	377	2023-08-21 00:00:02	90	2023-08-21 17:10:00	180	2023-07-09 12:19:59	2780	2023-07-18 00:40:00	684	2023-07-18 00:40:00	677	2023-08-21 01:50:00	186
2023-07-09 12:30:00	3921.05	2023-08-21 12:59:59		2023-08-21 01:00:02	89	2023-08-21 18:10:00	168	2023-07-09 12:29:59	2910	2023-07-18 01:00:00	684	2023-07-18 01:00:00	677	2023-08-21 02:50:00	192
2023-07-09 12:40:00	3765.6	2023-08-21 13:59:59	294	2023-08-21 02:00:02	130	2023-08-21 19:10:00	123	2023-07-09 12:39:59	2900	2023-07-18 01:20:00	684	2023-07-18 01:20:00	677	2023-08-21 03:50:00	192
2023-07-09 12:50:00	3495.28	2023-08-21 14:59:59	292	2023-08-21 03:00:02	129	2023-08-21 20:10:00	128	2023-07-09 12:49:59	3040	2023-07-18 01:40:00	678	2023-07-18 01:40:00	659	2023-08-21 04:50:00	196
2023-07-09 13:00:00	3779.14	2023-08-21 15:59:59	243	2023-08-21 04:00:02	123	2023-08-21 21:10:00	115	2023-07-09 12:59:59	3040	2023-07-18 02:00:00	678	2023-07-18 02:00:00	659	2023-08-21 05:50:00	202
2023-07-09 13:10:00	3638.99	2023-08-21 16:59:59	184	2023-08-21 05:00:02	198	2023-08-21 22:10:00	87	2023-07-09 13:09:59	3100	2023-07-18 02:20:00	678	2023-07-18 02:20:00	659	2023-08-21 06:50:00	201
2023-07-09 13:20:00	3100.18	2023-08-21 17:59:59	161	2023-08-21 06:00:02	212	2023-08-21 23:10:00	68	2023-07-09 13:19:59	3060	2023-07-18 02:40:00	678	2023-07-18 02:40:00	646	2023-08-21 07:50:00	259
2023-07-09 13:30:00	3166.32	2023-08-21 18:59:59	142	2023-08-21 07:00:02	230	2023-08-22 00:10:00	91	2023-07-09 13:29:59	3020	2023-07-18 03:00:00	678	2023-07-18 03:00:00	646	2023-08-21 08:50:00	253
2023-07-09 13:40:00	3491.98	2023-08-21 19:59:59	79	2023-08-21 08:00:02	234	2023-08-22 01:10:00	127	2023-07-09 13:39:59	2980	2023-07-18 03:20:00	678	2023-07-18 03:20:00	646	2023-08-21 09:50:00	249
2023-07-09 13:50:00	3563.82	2023-08-21 20:59:59	73	2023-08-21 09:00:02	264	2023-08-22 02:10:00	132	2023-07-09 13:49:59	2720	2023-07-18 03:40:00	661	2023-07-18 03:40:00	638	2023-08-21 10:50:00	250
2023-07-09 14:00:00	2640.63	2023-08-21 21:59:59	73	2023-08-21 10:00:02	303	2023-08-22 03:10:00	149	2023-07-09 13:59:59	2550	2023-07-18 04:00:00	661	2023-07-18 04:00:00	638	2023-08-21 11:50:00	250
2023-07-09 14:10:00	2800.75	2023-08-21 22:59:59	103	2023-08-21 11:00:02	209	2023-08-22 04:10:00	201	2023-07-09 14:09:59	2450	2023-07-18 04:20:00	661	2023-07-18 04:20:00	638	2023-08-21 12:50:00	254
2023-07-09 14:20:00	2662.75	2023-08-21 23:59:59	116	2023-08-21 12:00:02	314	2023-08-22 05:10:00	222	2023-07-09 14:19:59	2440	2023-07-18 04:40:00	650	2023-07-18 04:40:00	610	2023-08-21 13:50:00	277
2023-07-09 14:30:00	2255.92	2023-08-22 00:59:59	138	2023-08-21 13:00:02	314	2023-08-22 06:10:00	237	2023-07-09 14:29:59	2440	2023-07-18 05:00:00	650	2023-07-18 05:00:00	610	2023-08-21 14:50:00	280
2023-07-09 14:40:00	2358.85	2023-08-22 01:59:59	153	2023-08-21 14:00:02	339	2023-08-22 07:10:00	297	2023-07-09 14:39:59	2460	2023-07-18 05:20:00	650	2023-07-18 05:20:00	610	2023-08-21 15:50:00	272
2023-07-09 14:50:00	2363.25	2023-08-22 02:59:59	167	2023-08-21 15:00:02	296	2023-08-22 08:10:00	262	2023-07-09 14:49:59	2570	2023-07-18 05:40:00	636	2023-07-18 05:40:00	605	2023-08-21 16:50:00	262
2023-07-09 15:00:00	2139.51	2023-08-22 03:59:59	273	2023-08-21 16:00:02	234	2023-08-22 09:10:00	288	2023-07-09 14:59:59	2730	2023-07-18 06:00:00	636	2023-07-18 06:00:00	605	2023-08-21 17:50:00	251
2023-07-09 15:10:00	2167.97	2023-08-22 04:59:59	277	2023-08-21 17:00:02	196	2023-08-22 10:10:00	286	2023-07-09 15:09:59	2750	2023-07-18 06:20:00	636	2023-07-18 06:20:00	605	2023-08-21 18:50:00	243
2023-07-09 15:20:00	2350.8	2023-08-22 05:59:59	305	2023-08-21 18:00:02	183	2023-08-22 11:10:00	299	2023-07-09 15:19:59	2780	2023-07-18 06:40:00	625	2023-07-18 06:40:00	584	2023-08-21 19:50:00	237
2023-07-09 15:30:00	2047.68	2023-08-22 06:59:59	286	2023-08-21 19:00:02	175	2023-08-22 12:10:00	337	2023-07-09 15:29:59	2770	2023-07-18 07:00:00	625	2023-07-18 07:00:00	584	2023-08-21 20:50:00	242
2023-07-09 15:40:00	1799.87	2023-08-22 07:59:59	357	2023-08-21 20:00:02	83	2023-08-22 13:10:00	370	2023-07-09 15:39:59	2760	2023-07-18 07:20:00	625	2023-07-18 07:20:00	584	2023-08-21 21:50:00	236
2023-07-09 15:50:00	1881.38	2023-08-22 08:59:59	309	2023-08-21 21:00:02	98	2023-08-22 14:10:00	333	2023-07-09 15:49:59	2560	2023-07-18 07:40:00	620	2023-07-18 07:40:00	568	2023-08-21 22:50:00	231
2023-07-09 16:00:00	1798.86	2023-08-22 09:59:59	288	2023-08-21 22:00:02	89	2023-08-22 15:10:00	309	2023-07-09 15:59:59	2320	2023-07-18 08:00:00	620	2023-07-18 08:00:00	568	2023-08-21 23:50:00	222
2023-07-09 16:10:00	1813.11	2023-08-22 10:59:59	359	2023-08-21 23:00:02	103	2023-08-22 16:10:00	317	2023-07-09 16:09:59	2180	2023-07-18 08:20:00	620	2023-07-18 08:20:00	568	2023-08-22 00:50:00	215
2023-07-09 16:20:00	1645.24	2023-08-22 11:59:59	426	2023-08-22 00:00:02	75	2023-08-22 17:10:00	226	2023-07-09 16:19:59	1980	2023-07-18 08:40:00	581	2023-07-18 08:40:00	536	2023-08-22 01:50:00	224
2023-07-09 16:30:00	1465.8	2023-08-22 12:59:59	417	2023-08-22 01:00:02	126	2023-08-22 18:10:00	145	2023-07-09 16:29:59	1870	2023-07-18 09:00:00	581	2023-07-18 09:00:00	536	2023-08-22 02:50:00	230
2023-07-09 16:40:00	1272.4	2023-08-22 13:59:59		2023-08-22 02:00:02	142	2023-08-22 19:10:00	80	2023-07-09 16:39:59	1740	2023-07-18 09:20:00	581	2023-07-18 09:20:00	536	2023-08-22 03:50:00	241
2023-07-09 16:50:00	1086.62	2023-08-22 14:59:59	311	2023-08-22 03:00:02	179	2023-08-22 20:10:00	67	2023-07-09 16:49:59	1650	2023-07-18 09:40:00	526	2023-07-18 09:40:00	487	2023-08-22 04:50:00	238
2023-07-09 17:00:00	1389.31	2023-08-22 15:59:59	249	2023-08-22 04:00:02	213	2023-08-22 21:10:00	37	2023-07-09 16:59:59	1520	2023-07-18 10:00:00	526	2023-07-18 10:00:00	487	2023-08-22 05:50:00	245
2023-07-09 17:10:00	766.82	2023-08-22 16:59:59	188	2023-08-22 05:00:02	220	2023-08-22 22:10:00	20	2023-07-09 17:09:59	1460	2023-07-18 10:20:00	526	2023-07-18 10:20:00	487	2023-08-22 06:50:00	250
2023-07-09 17:20:00	1002.21	2023-08-22 17:59:59	151	2023-08-22 06:00:02	230	2023-08-22 23:10:00	13	2023-07-09 17:19:59	1380	2023-07-18 10:40:00	440	2023-07-18 10:40:00	420	2023-08-22 07:50:00	234
2023-07-09 17:30:00	1019.79	2023-08-22 18:59:59	111	2023-08-22 07:00:02	257	2023-08-23 00:10:00	28	2023-07-09 17:29:59	1230	2023-07-18 11:00:00	440	2023-07-18 11:00:00	420	2023-08-22 08:50:00	232
2023-07-09 17:40:00	656.08	2023-08-22 19:59:59	42	2023-08-22 08:00:02	253	2023-08-23 01:10:00	42	2023-07-09 17:39:59	1060	2023-07-18 11:20:00	440	2023-07-18 11:20:00	420	2023-08-22 09:50:00	236
2023-07-09 17:50:00	827.78	2023-08-22 20:59:59	36	2023-08-22 09:00:02	285	2023-08-23 02:10:00	42	2023-07-09 17:49:59	950	2023-07-18 11:40:00	344	2023-07-18 11:40:00	334	2023-08-22 10:50:00	224
2023-07-09 18:00:00	591.24	2023-08-22 21:59:59	28	2023-08-22 10:00:02	291	2023-08-23 03:10:00	85	2023-07-09 17:59:59	840	2023-07-18 12:00:00	344	2023-07-18 12:00:00	334	2023-08-22 11:50:00	227
2023-07-09 18:10:00	676.47	2023-08-22 22:59:59	28	2023-08-22 11:00:02	280	2023-08-23 04:10:00	117	2023-07-09 18:09:59	740	2023-07-18 12:20:00	344	2023-07-18 12:20:00	334	2023-08-22 12:50:00	233
2023-07-09 18:20:00	497.62	2023-08-23	40	2023-08-22 12:00:02	331	2023-08-23 05:10:00	132	2023-07-09 18:19:59	700	2023-07-18 12:40:00	255	2023-07-18 12:40:00	253	2023-08-22 13:50:00	211
2023-07-09 18:30:00	769.4	2023-08-23 01:00:00		2023-08-22 13:00:02	326	2023-08-23 06:10:00	157	2023-07-09 18:29:59	660	2023-07-18 13:00:00	255	2023-07-18 13:00:00	253	2023-08-22 14:50:00	203
2023-07-09 18:40:00	362.32	2023-08-23 01:59:59	99	2023-08-22 14:00:02	365	2023-08-23 07:10:00	164	2023-07-09 18:39:59	620	2023-07-18 13:20:00	255	2023-07-18 13:20:00	253	2023-08-22 15:50:00	201
2023-07-09 18:50:00	470.9	2023-08-23 02:59:59		2023-08-22 15:00:02	335	2023-08-23 08:10:00	205	2023-07-09 18:49:59	610	2023-07-18 13:40:00	202	2023-07-18 13:40:00	177	2023-08-22 16:50:00	213
2023-07-09 19:00:00	457.99	2023-08-23 03:59:59	124	2023-08-22 16:00:02	253	2023-08-23 09:10:00	187	2023-07-09 18:59:59	600	2023-07-18 14:00:00	202	2023-07-18 14:00:00	177	2023-08-22 17:50:00	220
2023-07-09 19:10:00	487.41	2023-08-23 04:59:59	174	2023-08-22 17:00:02	241	2023-08-23 10:10:00	264	2023-07-09 19:09:59	540	2023-07-18 14:20:00	202	2023-07-18 14:20:00	177	2023-08-22 18:50:00	217
2023-07-09 19:20:00	525.09	2023-08-23 05:59:59	222	2023-08-22 18:00:02	155	2023-08-23 11:10:00	230	2023-07-09 19:19:59	510	2023-07-18 14:40:00	140	2023-07-18 14:40:00	141	2023-08-22 19:50:00	213
2023-07-09 19:30:00	345.71	2023-08-23 06:59:59	273	2023-08-22 19:00:02	111	2023-08-23 12:10:00	115	2023-07-09 19:29:59	470	2023-07-18 15:00:00	140	2023-07-18 15:00:00	141	2023-08-22 20:50:00	198
2023-07-09 19:40:00	210.34	2023-08-23 07:59:59	288	2023-08-22 20:00:02	59	2023-08-23 13:10:00	33	2023-07-09 19:39:59	280	2023-07-18 15:20:00	140	2023-07-18 15:20:00	141	2023-08-22 21:50:00	194
2023-07-09 19:50:00	373.51	2023-08-23 08:59:59	333	2023-08-22 21:00:02	28	2023-08-23 14:10:00	22	2023-07-09 19:49:59	160	2023-07-18 15:40:00	121	2023-07-18 15:40:00	107	2023-08-22 22:50:00	187
2023-07-09 20:00:00	505.64	2023-08-23 09:59:59	303	2023-08-22 22:00:02	23	2023-08-23 15:10:00	9	2023-07-09 19:59:59	150	2023-07-18 16:00:00	121	2023-07-18 16:00:00	107	2023-08-22 23:50:00	189
2023-07-09 20:10:00	371.07	2023-08-23 10:59:59	205	2023-08-22 23:00:02	42	2023-08-23 16:10:00	15	2023-07-09 20:09:59	140	2023-07-18 16:20:00	121	2023-07-18 16:20:00	107	2023-08-23 00:50:00	186
2023-07-09 20:20:00	434.33	2023-08-23 11:59:59	111	2023-08-23 00:00:02	28	2023-08-23 17:10:00	18	2023-07-09 20:19:59	260	2023-07-18 16:40:00	104	2023-07-18 16:40:00	91	2023-08-23 01:50:00	183
2023-07-09 20:30:00	199.84	2023-08-23 12:59:59	52	2023-08-23 01:00:02	34	2023-08-23 18:10:00	4	2023-07-09 20:29:59	290	2023-07-18 17:00:00	104	2023-07-18 17:00:00	91	2023-08-23 02:50:00	176
2023-07-09 20:40:00	210.55	2023-08-23 13:59:59	24	2023-08-23 02:00:02	38	2023-08-23 19:10:00	4	2023-07-09 20:39:59	290	2023-07-18 17:20:00	104	2023-07-18 17:20:00	91	2023-08-23 03:50:00	161
2023-07-09 20:50:00	168.98	2023-08-23 14:59:59	14	2023-08-23 03:00:02	79	2023-08-23 20:10:00	7	2023-07-09 20:49:59	250	2023-07-18 17:40:00	97	2023-07-18 17:40:00	83	2023-08-23 04:50:00	165
2023-07-09 21:00:00	393.8	2023-08-23 15:59:59	14	2023-08-23 04:00:02	96	2023-08-23 21:10:00	13	2023-07-09 20:59:59	260	2023-07-18 18:00:00	97	2023-07-18 18:00:00	83	2023-08-23 05:50:00	156
2023-07-09 21:10:00	281.24	2023-08-23 16:59:59	18	2023-08-23 05:00:02	126	2023-08-23 22:10:00	18	2023-07-09 21:09:59	280	2023-07-18 18:20:00	97	2023-07-18 18:20:00	83	2023-08-23 06:50:00	146
2023-07-09 21:20:00	258.98	2023-08-23 17:59:59	20	2023-08-23 06:00:02	149	2023-08-23 23:10:00	20	2023-07-09 21:19:59	270	2023-07-18 18:40:00	99	2023-07-18 18:40:00	81	2023-08-23 07:50:00	158
2023-07-09 21:30:00	222.76	2023-08-23 18:59:59	16	2023-08-23 07:00:02	200			2023-07-09 21:29:59	220	2023-07-18 19:00:00	99	2023-07-18 19:00:00	81	2023-08-23 08:50:00	167
2023-07-09 21:40:00	219.57	2023-08-23 19:59:59	16	2023-08-23 08:00:02	213			2023-07-09 21:39:59	210	2023-07-18 19:20:00	99	2023-07-18 19:20:00	81	2023-08-23 09:50:00	161
2023-07-09 21:50:00	218.82	2023-08-23 20:59:59	10	2023-08-23 09:00:02	270			2023-07-09 21:49:59	230	2023-07-18 19:40:00	99	2023-07-18 19:40:00	81	2023-08-23 10:50:00	165
2023-07-09 22:00:00	256.23	2023-08-23 21:59:59	20	2023-08-23 10:00:02	266			2023-07-09 21:59:59	210	2023-07-18 20:00:00	99	2023-07-18 20:00:00	81	2023-08-23 11:50:00	151
2023-07-09 22:10:00	272.53	2023-08-23 22:59:59	48	2023-08-23 11:00:02	261			2023-07-09 22:09:59	170	2023-07-18 20:20:00	99	2023-07-18 20:20:00	81	2023-08-23 12:50:00	126
2023-07-09 22:20:00	156.4			2023-08-23 12:00:02	107			2023-07-09 22:19:59	160	2023-07-18 20:40:00	97	2023-07-18 20:40:00	79	2023-08-23 13:50:00	113
2023-07-09 22:30:00	138.88			2023-08-23 13:00:02	54			2023-07-09 22:29:59	150	2023-07-18 21:00:00	97	2023-07-18 21:00:00	79	2023-08-23 14:50:00	103
2023-07-09 22:40:00	378.42			2023-08-23 14:00:02	21			2023-07-09 22:39:59	140	2023-07-18 21:20:00	97	2023-07-18 21:20:00	79	2023-08-23 15:50:00	106
2023-07-09 22:50:00	167.22			2023-08-23 15:00:02	12			2023-07-09 22:49:59	100	2023-07-18 21:40:00	97	2023-07-18 21:40:00	81	2023-08-23 16:50:00	93
2023-07-09 23:00:00	40.95			2023-08-23 16:00:02	12			2023-07-09 22:59:59	90	2023-07-18 22:00:00	97	2023-07-18 22:00:00	81	2023-08-23 17:50:00	88
2023-07-09 23:10:00	403.04			2023-08-23 17:00:02	16			2023-07-09 23:09:59	80	2023-07-18 22:20:00	97	2023-07-18 22:20:00	81	2023-08-23 18:50:00	88
2023-07-09 23:20:00	231.63			2023-08-23 18:00:02	23			2023-07-09 23:19:59	70	2023-07-18 22:40:00	99	2023-07-18 22:40:00	85	2023-08-23 19:50:00	94
2023-07-09 23:30:00	165.71			2023-08-23 19:00:02	10			2023-07-09 23:29:59	90	2023-07-18 23:00:00	99	2023-07-18 23:00:00	85	2023-08-23 20:50:00	91
2023-07-09 23:40:00	39.13			2023-08-23 20:00:02	14			2023-07-09 23:39:59	110	2023-07-18 23:20:00	99	2023-07-18 23:20:00	85	2023-08-23 21:50:00	99
2023-07-09 23:50:00	275.51			2023-08-23 21:00:02	3			2023-07-09 23:49:59	130	2023-07-18 23:40:00	97	2023-07-18 23:40:00	85	2023-08-23 22:50:00	109
2023-07-10	260.59			2023-08-23 22:00:02	12			2023-07-09 23:59:59	130	2023-07-19	97	2023-07-19	85	2023-08-23 23:50:00	105
2023-07-10 00:10:00	157.16			2023-08-23 23:00:02	19			2023-07-10 00:09:59	120	2023-07-19 00:20:00	97	2023-07-19 00:20:00	85
2023-07-10 00:20:00	237.7							2023-07-10 00:19:59	120	2023-07-19 00:40:00	93	2023-07-19 00:40:00	85
2023-07-10 00:30:00	198.86							2023-07-10 00:29:59	130	2023-07-19 01:00:00	93	2023-07-19 01:00:00	85
2023-07-10 00:40:00	209.86							2023-07-10 00:39:59	130	2023-07-19 01:20:00	93	2023-07-19 01:20:00	85
2023-07-10 00:50:00	421.14							2023-07-10 00:49:59	120	2023-07-19 01:40:00	103	2023-07-19 01:40:00	87
2023-07-10 01:00:00	178.39							2023-07-10 00:59:59	120	2023-07-19 02:00:00	103	2023-07-19 02:00:00	87
2023-07-10 01:10:00	385.5							2023-07-10 01:09:59	130	2023-07-19 02:20:00	103	2023-07-19 02:20:00	87
2023-07-10 01:20:00	282.65							2023-07-10 01:19:59	130	2023-07-19 02:40:00	104	2023-07-19 02:40:00	89
2023-07-10 01:30:00	149.71							2023-07-10 01:29:59	140	2023-07-19 03:00:00	104	2023-07-19 03:00:00	89
2023-07-10 01:40:00	283.95							2023-07-10 01:39:59	150	2023-07-19 03:20:00	104	2023-07-19 03:20:00	89
2023-07-10 01:50:00	104.22							2023-07-10 01:49:59	160	2023-07-19 03:40:00	106	2023-07-19 03:40:00	81
2023-07-10 02:00:00	272.24							2023-07-10 01:59:59	160	2023-07-19 04:00:00	106	2023-07-19 04:00:00	81
2023-07-10 02:10:00	372.86							2023-07-10 02:09:59	170	2023-07-19 04:20:00	106	2023-07-19 04:20:00	81
2023-07-10 02:20:00	340.22							2023-07-10 02:19:59	170	2023-07-19 04:40:00	102	2023-07-19 04:40:00	91
2023-07-10 02:30:00	211.71							2023-07-10 02:29:59	170	2023-07-19 05:00:00	102	2023-07-19 05:00:00	91
2023-07-10 02:40:00	243.54							2023-07-10 02:39:59	170	2023-07-19 05:20:00	102	2023-07-19 05:20:00	91
2023-07-10 02:50:00	192.77							2023-07-10 02:49:59	180	2023-07-19 05:40:00	104	2023-07-19 05:40:00	84
2023-07-10 03:00:00	294.28							2023-07-10 02:59:59	170	2023-07-19 06:00:00	104	2023-07-19 06:00:00	84
2023-07-10 03:10:00	321.72							2023-07-10 03:09:59	180	2023-07-19 06:20:00	104	2023-07-19 06:20:00	84
2023-07-10 03:20:00	312.47							2023-07-10 03:19:59	190	2023-07-19 06:40:00	105	2023-07-19 06:40:00	84
2023-07-10 03:30:00	352.32							2023-07-10 03:29:59	190	2023-07-19 07:00:00	105	2023-07-19 07:00:00	84
2023-07-10 03:40:00	444.86							2023-07-10 03:39:59	210	2023-07-19 07:20:00	105	2023-07-19 07:20:00	84
2023-07-10 03:50:00	115.12							2023-07-10 03:49:59	230	2023-07-19 07:40:00	107	2023-07-19 07:40:00	86
2023-07-10 04:00:00	265.62							2023-07-10 03:59:59	230	2023-07-19 08:00:00	107	2023-07-19 08:00:00	86
2023-07-10 04:10:00	425.96							2023-07-10 04:09:59	240	2023-07-19 08:20:00	107	2023-07-19 08:20:00	86
2023-07-10 04:20:00	267.79							2023-07-10 04:19:59	250	2023-07-19 08:40:00	113	2023-07-19 08:40:00	95
2023-07-10 04:30:00	314.48							2023-07-10 04:29:59	250	2023-07-19 09:00:00	113	2023-07-19 09:00:00	95
2023-07-10 04:40:00	323.68							2023-07-10 04:39:59	240	2023-07-19 09:20:00	113	2023-07-19 09:20:00	95
2023-07-10 04:50:00	390.74							2023-07-10 04:49:59	230	2023-07-19 09:40:00	117	2023-07-19 09:40:00	91
2023-07-10 05:00:00	165.69							2023-07-10 04:59:59	240	2023-07-19 10:00:00	117	2023-07-19 10:00:00	91
2023-07-10 05:10:00	388.27							2023-07-10 05:09:59	210	2023-07-19 10:20:00	117	2023-07-19 10:20:00	91
2023-07-10 05:20:00	540.23							2023-07-10 05:19:59	200	2023-07-19 10:40:00	122	2023-07-19 10:40:00	81
2023-07-10 05:30:00	389.57							2023-07-10 05:29:59	210	2023-07-19 11:00:00	122	2023-07-19 11:00:00	81
2023-07-10 05:40:00	327.64							2023-07-10 05:39:59	210	2023-07-19 11:20:00	122	2023-07-19 11:20:00	81
2023-07-10 05:50:00	416.46							2023-07-10 05:49:59	230	2023-07-19 11:40:00	132	2023-07-19 11:40:00	100
2023-07-10 06:00:00	220.63							2023-07-10 05:59:59	250	2023-07-19 12:00:00	132	2023-07-19 12:00:00	100
2023-07-10 06:10:00	378.02							2023-07-10 06:09:59	280	2023-07-19 12:20:00	132	2023-07-19 12:20:00	100
2023-07-10 06:20:00	372.82							2023-07-10 06:19:59	290	2023-07-19 12:40:00	144	2023-07-19 12:40:00	111
2023-07-10 06:30:00	370.84							2023-07-10 06:29:59	290	2023-07-19 13:00:00	144	2023-07-19 13:00:00	111
2023-07-10 06:40:00	366.51							2023-07-10 06:39:59	310	2023-07-19 13:20:00	144	2023-07-19 13:20:00	111
2023-07-10 06:50:00	343.83							2023-07-10 06:49:59	300	2023-07-19 13:40:00	159	2023-07-19 13:40:00	118
2023-07-10 07:00:00	456.04							2023-07-10 06:59:59	280	2023-07-19 14:00:00	159	2023-07-19 14:00:00	118
2023-07-10 07:10:00	412.25							2023-07-10 07:09:59	260	2023-07-19 14:20:00	159	2023-07-19 14:20:00	118
2023-07-10 07:20:00	372.65							2023-07-10 07:19:59	250	2023-07-19 14:40:00	165	2023-07-19 14:40:00	132
2023-07-10 07:30:00	373.04							2023-07-10 07:29:59	240	2023-07-19 15:00:00	165	2023-07-19 15:00:00	132
2023-07-10 07:40:00	299.18							2023-07-10 07:39:59	260	2023-07-19 15:20:00	165	2023-07-19 15:20:00	132
2023-07-10 07:50:00	560.3							2023-07-10 07:49:59	280	2023-07-19 15:40:00	176	2023-07-19 15:40:00	135
2023-07-10 08:00:00	374.01							2023-07-10 07:59:59	300	2023-07-19 16:00:00	176	2023-07-19 16:00:00	135
2023-07-10 08:10:00	334.94							2023-07-10 08:09:59	300	2023-07-19 16:20:00	176	2023-07-19 16:20:00	135
2023-07-10 08:20:00	613							2023-07-10 08:19:59	320	2023-07-19 16:40:00	178	2023-07-19 16:40:00	139
2023-07-10 08:30:00	446.53							2023-07-10 08:29:59	340	2023-07-19 17:00:00	178	2023-07-19 17:00:00	139
2023-07-10 08:40:00	581.83							2023-07-10 08:39:59	350	2023-07-19 17:20:00	178	2023-07-19 17:20:00	139
2023-07-10 08:50:00	320.38							2023-07-10 08:49:59	360	2023-07-19 17:40:00	180	2023-07-19 17:40:00	141
2023-07-10 09:00:00	505.6							2023-07-10 08:59:59	350	2023-07-19 18:00:00	180	2023-07-19 18:00:00	141
2023-07-10 09:10:00	650.57							2023-07-10 09:09:59	370	2023-07-19 18:20:00	180	2023-07-19 18:20:00	141
2023-07-10 09:20:00	481.09							2023-07-10 09:19:59	370	2023-07-19 18:40:00	184	2023-07-19 18:40:00	145
2023-07-10 09:30:00	743.43							2023-07-10 09:29:59	390	2023-07-19 19:00:00	184	2023-07-19 19:00:00	145
2023-07-10 09:40:00	646.66							2023-07-10 09:39:59	400	2023-07-19 19:20:00	184	2023-07-19 19:20:00	145
2023-07-10 09:50:00	488.31							2023-07-10 09:49:59	420	2023-07-19 19:40:00	188	2023-07-19 19:40:00	149
2023-07-10 10:00:00	562.65							2023-07-10 09:59:59	420	2023-07-19 20:00:00	188	2023-07-19 20:00:00	149
2023-07-10 10:10:00	528.02							2023-07-10 10:09:59	390	2023-07-19 20:20:00	188	2023-07-19 20:20:00	149
2023-07-10 10:20:00	512.33							2023-07-10 10:19:59	380	2023-07-19 20:40:00	188	2023-07-19 20:40:00	151
2023-07-10 10:30:00	597.94							2023-07-10 10:29:59	370	2023-07-19 21:00:00	188	2023-07-19 21:00:00	151
2023-07-10 10:40:00	444.48							2023-07-10 10:39:59	360	2023-07-19 21:20:00	188	2023-07-19 21:20:00	151
2023-07-10 10:50:00	423.87							2023-07-10 10:49:59	350	2023-07-19 21:40:00	186	2023-07-19 21:40:00	153
2023-07-10 11:00:00	783.19							2023-07-10 10:59:59	360	2023-07-19 22:00:00	186	2023-07-19 22:00:00	153
2023-07-10 11:10:00	611.87							2023-07-10 11:09:59	380	2023-07-19 22:20:00	186	2023-07-19 22:20:00	153
2023-07-10 11:20:00	631.47							2023-07-10 11:19:59	400	2023-07-19 22:40:00	192	2023-07-19 22:40:00	150
2023-07-10 11:30:00	670.93							2023-07-10 11:29:59	590	2023-07-19 23:00:00	192	2023-07-19 23:00:00	150
2023-07-10 11:40:00	591.01							2023-07-10 11:39:59	670	2023-07-19 23:20:00	192	2023-07-19 23:20:00	150
2023-07-10 11:50:00	541.75							2023-07-10 11:49:59	690	2023-07-19 23:40:00	198	2023-07-19 23:40:00	153
2023-07-10 12:00:00	630.52							2023-07-10 11:59:59	690	2023-07-20	198	2023-07-20	153
2023-07-10 12:10:00	647.63							2023-07-10 12:09:59	710	2023-07-20 00:20:00	198	2023-07-20 00:20:00	153
2023-07-10 12:20:00	744.34							2023-07-10 12:19:59	700	2023-07-20 00:40:00	201	2023-07-20 00:40:00	159
2023-07-10 12:30:00	623.01							2023-07-10 12:29:59	690	2023-07-20 01:00:00	201	2023-07-20 01:00:00	159
2023-07-10 12:40:00	796.88							2023-07-10 12:39:59	540	2023-07-20 01:20:00	201	2023-07-20 01:20:00	159
2023-07-10 12:50:00	711.65							2023-07-10 12:49:59	560	2023-07-20 01:40:00	198	2023-07-20 01:40:00	165
2023-07-10 13:00:00	677.51							2023-07-10 12:59:59	610	2023-07-20 02:00:00	198	2023-07-20 02:00:00	165
2023-07-10 13:10:00	565.27							2023-07-10 13:09:59	740	2023-07-20 02:20:00	198	2023-07-20 02:20:00	165
2023-07-10 13:20:00	627.04							2023-07-10 13:19:59	840	2023-07-20 02:40:00	210	2023-07-20 02:40:00	175
2023-07-10 13:30:00	483.9							2023-07-10 13:29:59	840	2023-07-20 03:00:00	210	2023-07-20 03:00:00	175
2023-07-10 13:40:00	550.17							2023-07-10 13:39:59	840	2023-07-20 03:20:00	210	2023-07-20 03:20:00	175
2023-07-10 13:50:00	725.5							2023-07-10 13:49:59	710	2023-07-20 03:40:00	208	2023-07-20 03:40:00	186
2023-07-10 14:00:00	556.11							2023-07-10 13:59:59	600	2023-07-20 04:00:00	208	2023-07-20 04:00:00	186
2023-07-10 14:10:00	645.93							2023-07-10 14:09:59	470	2023-07-20 04:20:00	208	2023-07-20 04:20:00	186
2023-07-10 14:20:00	487.43							2023-07-10 14:19:59	410	2023-07-20 04:40:00	212	2023-07-20 04:40:00	192
2023-07-10 14:30:00	457.91							2023-07-10 14:29:59	340	2023-07-20 05:00:00	212	2023-07-20 05:00:00	192
2023-07-10 14:40:00	438.87							2023-07-10 14:39:59	300	2023-07-20 05:20:00	212	2023-07-20 05:20:00	192
2023-07-10 14:50:00	425.24							2023-07-10 14:49:59	300	2023-07-20 05:40:00	212	2023-07-20 05:40:00	197
2023-07-10 15:00:00	170.41							2023-07-10 14:59:59	320	2023-07-20 06:00:00	212	2023-07-20 06:00:00	197
2023-07-10 15:10:00	378.69							2023-07-10 15:09:59	310	2023-07-20 06:20:00	212	2023-07-20 06:20:00	197
2023-07-10 15:20:00	415.17							2023-07-10 15:19:59	290	2023-07-20 06:40:00	219	2023-07-20 06:40:00	203
2023-07-10 15:30:00	347.08							2023-07-10 15:29:59	290	2023-07-20 07:00:00	219	2023-07-20 07:00:00	203
2023-07-10 15:40:00	292.69							2023-07-10 15:39:59	280	2023-07-20 07:20:00	219	2023-07-20 07:20:00	203
2023-07-10 15:50:00	109.79							2023-07-10 15:49:59	270	2023-07-20 07:40:00	216	2023-07-20 07:40:00	200
2023-07-10 16:00:00	211.38							2023-07-10 15:59:59	260	2023-07-20 08:00:00	216	2023-07-20 08:00:00	200
2023-07-10 16:10:00	247.88							2023-07-10 16:09:59	250	2023-07-20 08:20:00	216	2023-07-20 08:20:00	200
2023-07-10 16:20:00	398.96							2023-07-10 16:19:59	210	2023-07-20 08:40:00	212	2023-07-20 08:40:00	193
2023-07-10 16:30:00	373.48							2023-07-10 16:29:59	170	2023-07-20 09:00:00	212	2023-07-20 09:00:00	193
2023-07-10 16:40:00	146.32							2023-07-10 16:39:59	150	2023-07-20 09:20:00	212	2023-07-20 09:20:00	193
2023-07-10 16:50:00	253.36							2023-07-10 16:49:59	120	2023-07-20 09:40:00	212	2023-07-20 09:40:00	193
2023-07-10 17:00:00	137.4							2023-07-10 16:59:59	120	2023-07-20 10:00:00	212	2023-07-20 10:00:00	193
2023-07-10 17:10:00	93.75							2023-07-10 17:09:59	140	2023-07-20 10:20:00	212	2023-07-20 10:20:00	193
2023-07-10 17:20:00	296.93							2023-07-10 17:19:59	140	2023-07-20 10:40:00	221	2023-07-20 10:40:00	199
2023-07-10 17:30:00	344.15							2023-07-10 17:29:59	160	2023-07-20 11:00:00	221	2023-07-20 11:00:00	199
2023-07-10 17:40:00	198.76							2023-07-10 17:39:59	170	2023-07-20 11:20:00	221	2023-07-20 11:20:00	199
2023-07-10 17:50:00	227.1							2023-07-10 17:49:59	160	2023-07-20 11:39:59		2023-07-20 11:39:59
2023-07-10 18:00:00	130.26							2023-07-10 17:59:59	150	2023-07-20 11:59:59		2023-07-20 11:59:59
2023-07-10 18:10:00	145.54							2023-07-10 18:09:59	160	2023-07-20 12:19:59		2023-07-20 12:19:59
2023-07-10 18:20:00	157.23							2023-07-10 18:19:59	140	2023-07-20 12:39:59		2023-07-20 12:39:59
2023-07-10 18:30:00	115.8							2023-07-10 18:29:59	130	2023-07-20 12:59:59		2023-07-20 12:59:59
2023-07-10 18:40:00	164.68							2023-07-10 18:39:59	120	2023-07-20 13:19:59		2023-07-20 13:19:59
2023-07-10 18:50:00	64.3							2023-07-10 18:49:59	110	2023-07-20 13:39:59		2023-07-20 13:39:59
2023-07-10 19:00:00	151.02							2023-07-10 18:59:59	110	2023-07-20 13:59:59		2023-07-20 13:59:59
2023-07-10 19:10:00	114.75							2023-07-10 19:09:59	110	2023-07-20 14:19:59		2023-07-20 14:19:59
2023-07-10 19:20:00	170.71							2023-07-10 19:19:59	110	2023-07-20 14:39:59		2023-07-20 14:39:59
2023-07-10 19:30:00	17.95							2023-07-10 19:29:59	110	2023-07-20 14:59:59		2023-07-20 14:59:59
2023-07-10 19:40:00	140.36							2023-07-10 19:39:59	110	2023-07-20 15:19:59		2023-07-20 15:19:59
2023-07-10 19:50:00	172.02							2023-07-10 19:49:59	100	2023-07-20 15:39:59		2023-07-20 15:39:59
2023-07-10 20:00:00	109.6							2023-07-10 19:59:59	90	2023-07-20 15:59:59		2023-07-20 15:59:59
2023-07-10 20:10:00	229.47							2023-07-10 20:09:59	80	2023-07-20 16:19:59		2023-07-20 16:19:59
2023-07-10 20:20:00	18.55							2023-07-10 20:19:59	80	2023-07-20 16:39:59		2023-07-20 16:39:59
2023-07-10 20:30:00	-18.95							2023-07-10 20:29:59	70	2023-07-20 16:59:59		2023-07-20 16:59:59
2023-07-10 20:40:00	44.54							2023-07-10 20:39:59	70	2023-07-20 17:19:59		2023-07-20 17:19:59
2023-07-10 20:50:00	47.67							2023-07-10 20:49:59	70	2023-07-20 17:39:59		2023-07-20 17:39:59
2023-07-10 21:00:00	197.6							2023-07-10 20:59:59	70	2023-07-20 17:59:59		2023-07-20 17:59:59
2023-07-10 21:10:00	30.36							2023-07-10 21:09:59	60	2023-07-20 18:19:59		2023-07-20 18:19:59
2023-07-10 21:20:00	55.47							2023-07-10 21:19:59	60	2023-07-20 18:39:59		2023-07-20 18:39:59
2023-07-10 21:30:00	146.76							2023-07-10 21:29:59	60	2023-07-20 18:59:59		2023-07-20 18:59:59
2023-07-10 21:40:00	158.5							2023-07-10 21:39:59	60	2023-07-20 19:19:59		2023-07-20 19:19:59
2023-07-10 21:50:00	157.19							2023-07-10 21:49:59	60	2023-07-20 19:39:59		2023-07-20 19:39:59
2023-07-10 22:00:00	48.51							2023-07-10 21:59:59	60	2023-07-20 19:59:59		2023-07-20 19:59:59
2023-07-10 22:10:00	2.31							2023-07-10 22:09:59	50	2023-07-20 20:19:59		2023-07-20 20:19:59
2023-07-10 22:20:00	84.6							2023-07-10 22:19:59	50	2023-07-20 20:39:59		2023-07-20 20:39:59
2023-07-10 22:30:00	158.23							2023-07-10 22:29:59	40	2023-07-20 20:59:59		2023-07-20 20:59:59
2023-07-10 22:40:00	29.29							2023-07-10 22:39:59	40	2023-07-20 21:19:59		2023-07-20 21:19:59
2023-07-10 22:50:00	165.51							2023-07-10 22:49:59	40	2023-07-20 21:39:59		2023-07-20 21:39:59
2023-07-10 23:00:00	109.57							2023-07-10 22:59:59	50	2023-07-20 21:59:59		2023-07-20 21:59:59
2023-07-10 23:10:00	100.3							2023-07-10 23:09:59	50	2023-07-20 22:19:59		2023-07-20 22:19:59	303
2023-07-10 23:20:00	200.64							2023-07-10 23:19:59	50	2023-07-20 22:39:59		2023-07-20 22:39:59	341
2023-07-10 23:30:00	78.61							2023-07-10 23:29:59	50	2023-07-20 22:59:59		2023-07-20 22:59:59	341
2023-07-10 23:40:00	141.89							2023-07-10 23:39:59	50	2023-07-20 23:19:59		2023-07-20 23:19:59	341
2023-07-10 23:50:00	81.62							2023-07-10 23:49:59	40	2023-07-20 23:39:59		2023-07-20 23:39:59	379
2023-07-11	150.69							2023-07-10 23:59:59	40	2023-07-20 23:59:59		2023-07-20 23:59:59	379
2023-07-11 00:10:00	179.26							2023-07-11 00:09:59	40	2023-07-21 00:19:59		2023-07-21 00:19:59	379
2023-07-11 00:20:00	-47.85							2023-07-11 00:19:59	50	2023-07-21 00:39:59		2023-07-21 00:39:59	432
2023-07-11 00:30:00	117.76							2023-07-11 00:29:59	60	2023-07-21 00:59:59		2023-07-21 00:59:59	432
2023-07-11 00:40:00	175.93							2023-07-11 00:39:59	70	2023-07-21 01:19:59		2023-07-21 01:19:59	432
2023-07-11 00:50:00	320.73							2023-07-11 00:49:59	70	2023-07-21 01:39:59		2023-07-21 01:39:59	479
2023-07-11 01:00:00	104.42							2023-07-11 00:59:59	60	2023-07-21 01:59:59		2023-07-21 01:59:59	479
2023-07-11 01:10:00	119.11							2023-07-11 01:09:59	60	2023-07-21 02:19:59		2023-07-21 02:19:59	479
2023-07-11 01:20:00	175.75							2023-07-11 01:19:59	70	2023-07-21 02:39:59		2023-07-21 02:39:59	532
2023-07-11 01:30:00	36.93							2023-07-11 01:29:59	80	2023-07-21 02:59:59		2023-07-21 02:59:59	532
2023-07-11 01:40:00	189.65							2023-07-11 01:39:59	90	2023-07-21 03:19:59		2023-07-21 03:19:59	532
2023-07-11 01:50:00	212.69							2023-07-11 01:49:59	100	2023-07-21 03:39:59		2023-07-21 03:39:59	581
2023-07-11 02:00:00	287.05							2023-07-11 01:59:59	110	2023-07-21 03:59:59		2023-07-21 03:59:59	581
2023-07-11 02:10:00	314.68							2023-07-11 02:09:59	110	2023-07-21 04:19:59	694	2023-07-21 04:19:59	581
2023-07-11 02:20:00	65.38							2023-07-11 02:19:59	110	2023-07-21 04:39:59	763	2023-07-21 04:39:59	639
2023-07-11 02:30:00	214.75							2023-07-11 02:29:59	110	2023-07-21 04:59:59	763	2023-07-21 04:59:59	639
2023-07-11 02:40:00	109.16							2023-07-11 02:39:59	120	2023-07-21 05:19:59	763	2023-07-21 05:19:59	639
2023-07-11 02:50:00	198.51							2023-07-11 02:49:59	130	2023-07-21 05:39:59	818	2023-07-21 05:39:59	718
2023-07-11 03:00:00	261.79							2023-07-11 02:59:59	130	2023-07-21 05:59:59	818	2023-07-21 05:59:59	718
2023-07-11 03:10:00	170.11							2023-07-11 03:09:59	140	2023-07-21 06:19:59	818	2023-07-21 06:19:59	718
2023-07-11 03:20:00	167.58							2023-07-11 03:19:59	140	2023-07-21 06:39:59	849	2023-07-21 06:39:59	753
2023-07-11 03:30:00	375.59							2023-07-11 03:29:59	140	2023-07-21 06:59:59	849	2023-07-21 06:59:59	753
2023-07-11 03:40:00	98.67							2023-07-11 03:39:59	130	2023-07-21 07:19:59	849	2023-07-21 07:19:59	753
2023-07-11 03:50:00	281.73							2023-07-11 03:49:59	130	2023-07-21 07:39:59	890	2023-07-21 07:39:59	794
2023-07-11 04:00:00	70.81							2023-07-11 03:59:59	130	2023-07-21 07:59:59	890	2023-07-21 07:59:59	794
2023-07-11 04:10:00	213.28							2023-07-11 04:09:59	140	2023-07-21 08:19:59	890	2023-07-21 08:19:59	794
2023-07-11 04:20:00	119.24							2023-07-11 04:19:59	130	2023-07-21 08:39:59	943	2023-07-21 08:39:59	833
2023-07-11 04:30:00	122.07							2023-07-11 04:29:59	130	2023-07-21 08:59:59	943	2023-07-21 08:59:59	833
2023-07-11 04:40:00	119.14							2023-07-11 04:39:59	130	2023-07-21 09:19:59	943	2023-07-21 09:19:59	833
2023-07-11 04:50:00	309.4							2023-07-11 04:49:59	120	2023-07-21 09:39:59	984	2023-07-21 09:39:59	869
2023-07-11 05:00:00	356.61							2023-07-11 04:59:59	120	2023-07-21 09:59:59	984	2023-07-21 09:59:59	869
2023-07-11 05:10:00	181.24							2023-07-11 05:09:59	120	2023-07-21 10:19:59	984	2023-07-21 10:19:59	869
2023-07-11 05:20:00	100.23							2023-07-11 05:19:59	130	2023-07-21 10:39:59	1038	2023-07-21 10:39:59	932
2023-07-11 05:30:00	345.75							2023-07-11 05:29:59	150	2023-07-21 10:59:59	1038	2023-07-21 10:59:59	932
2023-07-11 05:40:00	187.76							2023-07-11 05:39:59	160	2023-07-21 11:19:59	1038	2023-07-21 11:19:59	932
2023-07-11 05:50:00	229.71							2023-07-11 05:49:59	180	2023-07-21 11:39:59	1141	2023-07-21 11:39:59	991
2023-07-11 06:00:00	361.79							2023-07-11 05:59:59	190	2023-07-21 11:59:59	1141	2023-07-21 11:59:59	991
2023-07-11 06:10:00	200.69							2023-07-11 06:09:59	180	2023-07-21 12:19:59	1141	2023-07-21 12:19:59	991
2023-07-11 06:20:00	185.92							2023-07-11 06:19:59	180	2023-07-21 12:39:59	1215	2023-07-21 12:39:59	1048
2023-07-11 06:30:00	267.62							2023-07-11 06:29:59	180	2023-07-21 12:59:59	1215	2023-07-21 12:59:59	1048
2023-07-11 06:40:00	332.26							2023-07-11 06:39:59	190	2023-07-21 13:19:59	1215	2023-07-21 13:19:59	1048
2023-07-11 06:50:00	274.34							2023-07-11 06:49:59	200	2023-07-21 13:39:59	1309	2023-07-21 13:39:59	1103
2023-07-11 07:00:00	289.15							2023-07-11 06:59:59	210	2023-07-21 13:59:59	1309	2023-07-21 13:59:59	1103
2023-07-11 07:10:00	325.69							2023-07-11 07:09:59	220	2023-07-21 14:19:59	1309	2023-07-21 14:19:59	1103
2023-07-11 07:20:00	415.33							2023-07-11 07:19:59	220	2023-07-21 14:39:59	1371	2023-07-21 14:39:59	1140
2023-07-11 07:30:00	262.4							2023-07-11 07:29:59	230	2023-07-21 14:59:59	1371	2023-07-21 14:59:59	1140
2023-07-11 07:40:00	401.27							2023-07-11 07:39:59	230	2023-07-21 15:19:59	1371	2023-07-21 15:19:59	1140
2023-07-11 07:50:00	245.78							2023-07-11 07:49:59	240	2023-07-21 15:39:59	1417	2023-07-21 15:39:59	1186
2023-07-11 08:00:00	307.94							2023-07-11 07:59:59	240	2023-07-21 15:59:59	1417	2023-07-21 15:59:59	1186
2023-07-11 08:10:00	436.42							2023-07-11 08:09:59	240	2023-07-21 16:19:59	1417	2023-07-21 16:19:59	1186
2023-07-11 08:20:00	255.25							2023-07-11 08:19:59	240	2023-07-21 16:39:59	1427	2023-07-21 16:39:59	1218
2023-07-11 08:30:00	303.75							2023-07-11 08:29:59	230	2023-07-21 16:59:59	1427	2023-07-21 16:59:59	1218
2023-07-11 08:40:00	342.22							2023-07-11 08:39:59	210	2023-07-21 17:19:59	1427	2023-07-21 17:19:59	1218
2023-07-11 08:50:00	278.42							2023-07-11 08:49:59	200	2023-07-21 17:39:59	1431	2023-07-21 17:39:59	1248
2023-07-11 09:00:00	339.35							2023-07-11 08:59:59	220	2023-07-21 17:59:59	1431	2023-07-21 17:59:59	1248
2023-07-11 09:10:00	305.74							2023-07-11 09:09:59	240	2023-07-21 18:19:59	1431	2023-07-21 18:19:59	1248
2023-07-11 09:20:00	273.98							2023-07-11 09:19:59	260	2023-07-21 18:39:59	1434	2023-07-21 18:39:59	1257
2023-07-11 09:30:00	441.45							2023-07-11 09:29:59	290	2023-07-21 18:59:59	1434	2023-07-21 18:59:59	1257
2023-07-11 09:40:00	436.11							2023-07-11 09:39:59	310	2023-07-21 19:19:59	1434	2023-07-21 19:19:59	1257
2023-07-11 09:50:00	373.35							2023-07-11 09:49:59	310	2023-07-21 19:39:59	1428	2023-07-21 19:39:59	1253
2023-07-11 10:00:00	497.13							2023-07-11 09:59:59	290	2023-07-21 19:59:59	1428	2023-07-21 19:59:59	1253
2023-07-11 10:10:00	456.15							2023-07-11 10:09:59	280	2023-07-21 20:19:59	1428	2023-07-21 20:19:59	1253
2023-07-11 10:20:00	276.86							2023-07-11 10:19:59	280	2023-07-21 20:39:59	1405	2023-07-21 20:39:59	1247
2023-07-11 10:30:00	427.47							2023-07-11 10:29:59	270	2023-07-21 20:59:59	1405	2023-07-21 20:59:59	1247
2023-07-11 10:40:00	430.42							2023-07-11 10:39:59	280	2023-07-21 21:19:59	1405	2023-07-21 21:19:59	1247
2023-07-11 10:50:00	544.55							2023-07-11 10:49:59	290	2023-07-21 21:39:59	1386	2023-07-21 21:39:59	1232
2023-07-11 11:00:00	440.35							2023-07-11 10:59:59	310	2023-07-21 21:59:59	1386	2023-07-21 21:59:59	1232
2023-07-11 11:10:00	385.57							2023-07-11 11:09:59	330	2023-07-21 22:19:59	1386	2023-07-21 22:19:59	1232
2023-07-11 11:20:00	598.34							2023-07-11 11:19:59	350	2023-07-21 22:39:59	1352	2023-07-21 22:39:59	1200
2023-07-11 11:30:00	413.69							2023-07-11 11:29:59	380	2023-07-21 22:59:59	1352	2023-07-21 22:59:59	1200
2023-07-11 11:40:00	516.65							2023-07-11 11:39:59	380	2023-07-21 23:19:59	1352	2023-07-21 23:19:59	1200
2023-07-11 11:50:00	401.07							2023-07-11 11:49:59	370	2023-07-21 23:39:59	1326	2023-07-21 23:39:59	1169
2023-07-11 12:00:00	536.96							2023-07-11 11:59:59	360	2023-07-21 23:59:59	1326	2023-07-21 23:59:59	1169
2023-07-11 12:10:00	633.84							2023-07-11 12:09:59	350	2023-07-22 00:19:59	1326	2023-07-22 00:19:59	1169
2023-07-11 12:20:00	432.06							2023-07-11 12:19:59	340	2023-07-22 00:39:59	1266	2023-07-22 00:39:59	1111
2023-07-11 12:30:00	419.94							2023-07-11 12:29:59	330	2023-07-22 00:59:59	1266	2023-07-22 00:59:59	1111
2023-07-11 12:40:00	402.26							2023-07-11 12:39:59	350	2023-07-22 01:19:59	1266	2023-07-22 01:19:59	1111
2023-07-11 12:50:00	399.64							2023-07-11 12:49:59	340	2023-07-22 01:39:59	1211	2023-07-22 01:39:59	1055
2023-07-11 13:00:00	380.07							2023-07-11 12:59:59	330	2023-07-22 01:59:59	1211	2023-07-22 01:59:59	1055
2023-07-11 13:10:00	462.19							2023-07-11 13:09:59	320	2023-07-22 02:19:59	1211	2023-07-22 02:19:59	1055
2023-07-11 13:20:00	356.14							2023-07-11 13:19:59	310	2023-07-22 02:39:59	1142	2023-07-22 02:39:59	995
2023-07-11 13:30:00	323.27							2023-07-11 13:29:59	310	2023-07-22 02:59:59	1142	2023-07-22 02:59:59	995
2023-07-11 13:40:00	348.06							2023-07-11 13:39:59	300	2023-07-22 03:19:59	1142	2023-07-22 03:19:59	995
2023-07-11 13:50:00	417.99							2023-07-11 13:49:59	290	2023-07-22 03:39:59	1060	2023-07-22 03:39:59	950
2023-07-11 14:00:00	288.48							2023-07-11 13:59:59	280	2023-07-22 03:59:59	1060	2023-07-22 03:59:59	950
2023-07-11 14:10:00	299.34							2023-07-11 14:09:59	290	2023-07-22 04:19:59	1060	2023-07-22 04:19:59	950
2023-07-11 14:20:00	294.75							2023-07-11 14:19:59	290	2023-07-22 04:39:59	1008	2023-07-22 04:39:59	891
2023-07-11 14:30:00	247.8							2023-07-11 14:29:59	280	2023-07-22 04:59:59	1008	2023-07-22 04:59:59	891
2023-07-11 14:40:00	213.74							2023-07-11 14:39:59	150	2023-07-22 05:19:59	1008	2023-07-22 05:19:59	891
2023-07-11 14:50:00	316.08							2023-07-11 14:49:59	190	2023-07-22 05:39:59	955	2023-07-22 05:39:59	817
2023-07-11 15:00:00	233.56							2023-07-11 14:59:59	200	2023-07-22 05:59:59	955	2023-07-22 05:59:59	817
2023-07-11 15:10:00	133.17							2023-07-11 15:09:59	190	2023-07-22 06:19:59	955	2023-07-22 06:19:59	817
2023-07-11 15:20:00	214.8							2023-07-11 15:19:59	170	2023-07-22 06:39:59	915	2023-07-22 06:39:59	788
2023-07-11 15:30:00	262.23							2023-07-11 15:29:59	160	2023-07-22 06:59:59	915	2023-07-22 06:59:59	788
2023-07-11 15:40:00	75.95							2023-07-11 15:39:59	150	2023-07-22 07:19:59	915	2023-07-22 07:19:59	788
2023-07-11 15:50:00	272.06							2023-07-11 15:49:59	150	2023-07-22 07:39:59	873	2023-07-22 07:39:59	760
2023-07-11 16:00:00	73.21							2023-07-11 15:59:59	150	2023-07-22 07:59:59	873	2023-07-22 07:59:59	760
2023-07-11 16:10:00	283.19							2023-07-11 16:09:59	140	2023-07-22 08:19:59	873	2023-07-22 08:19:59	760
2023-07-11 16:20:00	216.74							2023-07-11 16:19:59	150	2023-07-22 08:39:59	844	2023-07-22 08:39:59	727
2023-07-11 16:30:00	168.07							2023-07-11 16:29:59	150	2023-07-22 08:59:59	844	2023-07-22 08:59:59	727
2023-07-11 16:40:00	163.38							2023-07-11 16:39:59	170	2023-07-22 09:19:59	844	2023-07-22 09:19:59	727
2023-07-11 16:50:00	248.43							2023-07-11 16:49:59	190	2023-07-22 09:39:59	823	2023-07-22 09:39:59	719
2023-07-11 17:00:00	182.6							2023-07-11 16:59:59	200	2023-07-22 09:59:59	823	2023-07-22 09:59:59	719
2023-07-11 17:10:00	234.99							2023-07-11 17:09:59	190	2023-07-22 10:19:59	823	2023-07-22 10:19:59	719
2023-07-11 17:20:00	130.65							2023-07-11 17:19:59	190	2023-07-22 10:39:59	752	2023-07-22 10:39:59	677
2023-07-11 17:30:00	37.65							2023-07-11 17:29:59	180	2023-07-22 10:59:59	752	2023-07-22 10:59:59	677
2023-07-11 17:40:00	195.74							2023-07-11 17:39:59	170	2023-07-22 11:19:59	752	2023-07-22 11:19:59	677
2023-07-11 17:50:00	136.84							2023-07-11 17:49:59	160	2023-07-22 11:39:59	670	2023-07-22 11:39:59	600
2023-07-11 18:00:00	97.92							2023-07-11 17:59:59	150	2023-07-22 11:59:59	670	2023-07-22 11:59:59	600
2023-07-11 18:10:00	-60.1							2023-07-11 18:09:59	160	2023-07-22 12:19:59	670	2023-07-22 12:19:59	600
2023-07-11 18:20:00	139.31							2023-07-11 18:19:59	150	2023-07-22 12:39:59	591	2023-07-22 12:39:59	533
2023-07-11 18:30:00	345.97							2023-07-11 18:29:59	140	2023-07-22 12:59:59	591	2023-07-22 12:59:59	533
2023-07-11 18:40:00	54.8							2023-07-11 18:39:59	130	2023-07-22 13:19:59	591	2023-07-22 13:19:59	533
2023-07-11 18:50:00	211.4							2023-07-11 18:49:59	140	2023-07-22 13:39:59	477	2023-07-22 13:39:59	466
2023-07-11 19:00:00	104.93							2023-07-11 18:59:59	140	2023-07-22 13:59:59	477	2023-07-22 13:59:59	466
2023-07-11 19:10:00	287.51							2023-07-11 19:09:59	140	2023-07-22 14:19:59	477	2023-07-22 14:19:59	466
2023-07-11 19:20:00	193.22							2023-07-11 19:19:59	140	2023-07-22 14:39:59	413	2023-07-22 14:39:59	420
2023-07-11 19:30:00	231.49							2023-07-11 19:29:59	140	2023-07-22 14:59:59	413	2023-07-22 14:59:59	420
2023-07-11 19:40:00	306.87							2023-07-11 19:39:59	130	2023-07-22 15:19:59	413	2023-07-22 15:19:59	420
2023-07-11 19:50:00	285.9							2023-07-11 19:49:59	140	2023-07-22 15:39:59	363	2023-07-22 15:39:59	377
2023-07-11 20:00:00	179.66							2023-07-11 19:59:59	160	2023-07-22 15:59:59	363	2023-07-22 15:59:59	377
2023-07-11 20:10:00	230.05							2023-07-11 20:09:59	180	2023-07-22 16:19:59	363	2023-07-22 16:19:59	377
2023-07-11 20:20:00	312.23							2023-07-11 20:19:59	170	2023-07-22 16:39:59	353	2023-07-22 16:39:59	359
2023-07-11 20:30:00	363.35							2023-07-11 20:29:59	160	2023-07-22 16:59:59	353	2023-07-22 16:59:59	359
2023-07-11 20:40:00	268.31							2023-07-11 20:39:59	150	2023-07-22 17:19:59	353	2023-07-22 17:19:59	359
2023-07-11 20:50:00	106.24							2023-07-11 20:49:59	140	2023-07-22 17:39:59	340	2023-07-22 17:39:59	330
2023-07-11 21:00:00	318.7							2023-07-11 20:59:59	100	2023-07-22 17:59:59	340	2023-07-22 17:59:59	330
2023-07-11 21:10:00	256.02							2023-07-11 21:09:59	120	2023-07-22 18:19:59	340	2023-07-22 18:19:59	330
2023-07-11 21:20:00	238.04							2023-07-11 21:19:59	160	2023-07-22 18:39:59	321	2023-07-22 18:39:59	318
2023-07-11 21:30:00	335.92							2023-07-11 21:29:59	180	2023-07-22 18:59:59	321	2023-07-22 18:59:59	318
2023-07-11 21:40:00	132.26							2023-07-11 21:39:59	190	2023-07-22 19:19:59	321	2023-07-22 19:19:59	318
2023-07-11 21:50:00	274.67							2023-07-11 21:49:59	200	2023-07-22 19:39:59	310	2023-07-22 19:39:59	302
2023-07-11 22:00:00	294.33							2023-07-11 21:59:59	210	2023-07-22 19:59:59	310	2023-07-22 19:59:59	302
2023-07-11 22:10:00	162.79							2023-07-11 22:09:59	190	2023-07-22 20:19:59	310	2023-07-22 20:19:59	302
2023-07-11 22:20:00	275.56							2023-07-11 22:19:59	180	2023-07-22 20:39:59	300	2023-07-22 20:39:59	291
2023-07-11 22:30:00	202.63							2023-07-11 22:29:59	170	2023-07-22 20:59:59	300	2023-07-22 20:59:59	291
2023-07-11 22:40:00	176.88							2023-07-11 22:39:59	160	2023-07-22 21:19:59	300	2023-07-22 21:19:59	291
2023-07-11 22:50:00	153.61							2023-07-11 22:49:59	160	2023-07-22 21:39:59	300	2023-07-22 21:39:59	283
2023-07-11 23:00:00	223.47							2023-07-11 22:59:59	210	2023-07-22 21:59:59	300	2023-07-22 21:59:59	283
2023-07-11 23:10:00	348.27							2023-07-11 23:09:59	250	2023-07-22 22:19:59	300	2023-07-22 22:19:59	283
2023-07-11 23:20:00	154.06							2023-07-11 23:19:59	240	2023-07-22 22:39:59	310	2023-07-22 22:39:59	279
2023-07-11 23:30:00	222.57							2023-07-11 23:29:59	230	2023-07-22 22:59:59	310	2023-07-22 22:59:59	279
2023-07-11 23:40:00	311.93							2023-07-11 23:39:59	230	2023-07-22 23:19:59	310	2023-07-22 23:19:59	279
2023-07-11 23:50:00	328.11							2023-07-11 23:49:59	210	2023-07-22 23:39:59	301	2023-07-22 23:39:59	270
2023-07-12	228.13							2023-07-11 23:59:59	150	2023-07-22 23:59:59	301	2023-07-22 23:59:59	270
2023-07-12 00:10:00	163.96							2023-07-12 00:09:59	90	2023-07-23 00:19:59	301	2023-07-23 00:19:59	270
2023-07-12 00:20:00	364.57							2023-07-12 00:19:59	80	2023-07-23 00:39:59	286	2023-07-23 00:39:59	270
2023-07-12 00:30:00	172.33							2023-07-12 00:29:59	70	2023-07-23 00:59:59	286	2023-07-23 00:59:59	270
2023-07-12 00:40:00	234.92							2023-07-12 00:39:59	80	2023-07-23 01:19:59	286	2023-07-23 01:19:59	270
2023-07-12 00:50:00	243.36							2023-07-12 00:49:59	80	2023-07-23 01:39:59	290	2023-07-23 01:39:59	270
2023-07-12 01:00:00	280.46							2023-07-12 00:59:59	80	2023-07-23 01:59:59	290	2023-07-23 01:59:59	270
2023-07-12 01:10:00	383.71							2023-07-12 01:09:59	100	2023-07-23 02:19:59	290	2023-07-23 02:19:59	270
2023-07-12 01:20:00	266.36							2023-07-12 01:19:59	120	2023-07-23 02:39:59	285	2023-07-23 02:39:59	264
2023-07-12 01:30:00	163.7							2023-07-12 01:29:59	140	2023-07-23 02:59:59	285	2023-07-23 02:59:59	264
2023-07-12 01:40:00	328.9							2023-07-12 01:39:59	150	2023-07-23 03:19:59	285	2023-07-23 03:19:59	264
2023-07-12 01:50:00	433.49							2023-07-12 01:49:59	170	2023-07-23 03:39:59	289	2023-07-23 03:39:59	263
2023-07-12 02:00:00	164.19							2023-07-12 01:59:59	190	2023-07-23 03:59:59	289	2023-07-23 03:59:59	263
2023-07-12 02:10:00	386.68							2023-07-12 02:09:59	190	2023-07-23 04:19:59	289	2023-07-23 04:19:59	263
2023-07-12 02:20:00	379.32							2023-07-12 02:19:59	180	2023-07-23 04:39:59	284	2023-07-23 04:39:59	255
2023-07-12 02:30:00	184.54							2023-07-12 02:29:59	170	2023-07-23 04:59:59	284	2023-07-23 04:59:59	255
2023-07-12 02:40:00	222.8							2023-07-12 02:39:59	170	2023-07-23 05:19:59	284	2023-07-23 05:19:59	255
2023-07-12 02:50:00	226.38							2023-07-12 02:49:59	160	2023-07-23 05:39:59	286	2023-07-23 05:39:59	258
2023-07-12 03:00:00	301.09							2023-07-12 02:59:59	160	2023-07-23 05:59:59	286	2023-07-23 05:59:59	258
2023-07-12 03:10:00	305.04							2023-07-12 03:09:59	140	2023-07-23 06:19:59	286	2023-07-23 06:19:59	258
2023-07-12 03:20:00	151.91							2023-07-12 03:19:59	140	2023-07-23 06:39:59	286	2023-07-23 06:39:59	266
2023-07-12 03:30:00	357.93							2023-07-12 03:29:59	160	2023-07-23 06:59:59	286	2023-07-23 06:59:59	266
2023-07-12 03:40:00	217.93							2023-07-12 03:39:59	160	2023-07-23 07:19:59	286	2023-07-23 07:19:59	266
2023-07-12 03:50:00	363.56							2023-07-12 03:49:59	160	2023-07-23 07:39:59	290	2023-07-23 07:39:59	267
2023-07-12 04:00:00	209.35							2023-07-12 03:59:59	170	2023-07-23 07:59:59	290	2023-07-23 07:59:59	267
2023-07-12 04:10:00	282.83							2023-07-12 04:09:59	180	2023-07-23 08:19:59	290	2023-07-23 08:19:59	267
2023-07-12 04:20:00	318.77							2023-07-12 04:19:59	200	2023-07-23 08:39:59	280	2023-07-23 08:39:59	267
2023-07-12 04:30:00	298.83							2023-07-12 04:29:59	210	2023-07-23 08:59:59	280	2023-07-23 08:59:59	267
2023-07-12 04:40:00	316.26							2023-07-12 04:39:59	210	2023-07-23 09:19:59	280	2023-07-23 09:19:59	267
2023-07-12 04:50:00	185.79							2023-07-12 04:49:59	200	2023-07-23 09:39:59	287	2023-07-23 09:39:59	259
2023-07-12 05:00:00	184.84							2023-07-12 04:59:59	220	2023-07-23 09:59:59	287	2023-07-23 09:59:59	259
2023-07-12 05:10:00	418.72							2023-07-12 05:09:59	240	2023-07-23 10:19:59	287	2023-07-23 10:19:59	259
2023-07-12 05:20:00	219.35							2023-07-12 05:19:59	260	2023-07-23 10:39:59	288	2023-07-23 10:39:59	254
2023-07-12 05:30:00	351							2023-07-12 05:29:59	290	2023-07-23 10:59:59	288	2023-07-23 10:59:59	254
2023-07-12 05:40:00	394.38							2023-07-12 05:39:59	300	2023-07-23 11:19:59	288	2023-07-23 11:19:59	254
2023-07-12 05:50:00	386.1							2023-07-12 05:49:59	260	2023-07-23 11:39:59	283	2023-07-23 11:39:59	256
2023-07-12 06:00:00	371.26							2023-07-12 05:59:59	250	2023-07-23 11:59:59	283	2023-07-23 11:59:59	256
2023-07-12 06:10:00	163.1							2023-07-12 06:09:59	240	2023-07-23 12:19:59	283	2023-07-23 12:19:59	256
2023-07-12 06:20:00	262.74							2023-07-12 06:19:59	230	2023-07-23 12:39:59	291	2023-07-23 12:39:59	258
2023-07-12 06:30:00	285.42							2023-07-12 06:29:59	220	2023-07-23 12:59:59	291	2023-07-23 12:59:59	258
2023-07-12 06:40:00	248.18							2023-07-12 06:39:59	210	2023-07-23 13:19:59	291	2023-07-23 13:19:59	258
2023-07-12 06:50:00	378.86							2023-07-12 06:49:59	200	2023-07-23 13:39:59	283	2023-07-23 13:39:59	273
2023-07-12 07:00:00	114.23							2023-07-12 06:59:59	200	2023-07-23 13:59:59	283	2023-07-23 13:59:59	273
2023-07-12 07:10:00	419.45							2023-07-12 07:09:59	210	2023-07-23 14:19:59	283	2023-07-23 14:19:59	273
2023-07-12 07:20:00	354.93							2023-07-12 07:19:59	210	2023-07-23 14:39:59	277	2023-07-23 14:39:59	274
2023-07-12 07:30:00	381.06							2023-07-12 07:29:59	210	2023-07-23 14:59:59	277	2023-07-23 14:59:59	274
2023-07-12 07:40:00	276.96							2023-07-12 07:39:59	210	2023-07-23 15:19:59	277	2023-07-23 15:19:59	274
2023-07-12 07:50:00	299.3							2023-07-12 07:49:59	230	2023-07-23 15:39:59	272	2023-07-23 15:39:59	263
2023-07-12 08:00:00	303.1							2023-07-12 07:59:59	230	2023-07-23 15:59:59	272	2023-07-23 15:59:59	263
2023-07-12 08:10:00	268.84							2023-07-12 08:09:59	220	2023-07-23 16:19:59	272	2023-07-23 16:19:59	263
2023-07-12 08:20:00	300.72							2023-07-12 08:19:59	230	2023-07-23 16:39:59	269	2023-07-23 16:39:59	256
2023-07-12 08:30:00	215.73							2023-07-12 08:29:59	220	2023-07-23 16:59:59	269	2023-07-23 16:59:59	256
2023-07-12 08:40:00	287.76							2023-07-12 08:39:59	230	2023-07-23 17:19:59	269	2023-07-23 17:19:59	256
2023-07-12 08:50:00	456.78							2023-07-12 08:49:59	230	2023-07-23 17:39:59	278	2023-07-23 17:39:59	265
2023-07-12 09:00:00	253.36							2023-07-12 08:59:59	250	2023-07-23 17:59:59	278	2023-07-23 17:59:59	265
2023-07-12 09:10:00	211.45							2023-07-12 09:09:59	310	2023-07-23 18:19:59	278	2023-07-23 18:19:59	265
2023-07-12 09:20:00	372.75							2023-07-12 09:19:59	330	2023-07-23 18:39:59	284	2023-07-23 18:39:59	272
2023-07-12 09:30:00	267.79							2023-07-12 09:29:59	350	2023-07-23 18:59:59	284	2023-07-23 18:59:59	272
2023-07-12 09:40:00	209.47							2023-07-12 09:39:59	340	2023-07-23 19:19:59	284	2023-07-23 19:19:59	272
2023-07-12 09:50:00	315.48							2023-07-12 09:49:59	350	2023-07-23 19:39:59	295	2023-07-23 19:39:59	297
2023-07-12 10:00:00	407.77							2023-07-12 09:59:59	370	2023-07-23 19:59:59	295	2023-07-23 19:59:59	297
2023-07-12 10:10:00	368.26							2023-07-12 10:09:59	360	2023-07-23 20:19:59	295	2023-07-23 20:19:59	297
2023-07-12 10:20:00	451.49							2023-07-12 10:19:59	380	2023-07-23 20:39:59	308	2023-07-23 20:39:59	314
2023-07-12 10:30:00	367.69							2023-07-12 10:29:59	400	2023-07-23 20:59:59	308	2023-07-23 20:59:59	314
2023-07-12 10:40:00	492.93							2023-07-12 10:39:59	460	2023-07-23 21:19:59	308	2023-07-23 21:19:59	314
2023-07-12 10:50:00	534.47							2023-07-12 10:49:59	480	2023-07-23 21:39:59	328	2023-07-23 21:39:59	333
2023-07-12 11:00:00	581.08							2023-07-12 10:59:59	500	2023-07-23 21:59:59	328	2023-07-23 21:59:59	333
2023-07-12 11:10:00	768.83							2023-07-12 11:09:59	520	2023-07-23 22:19:59	328	2023-07-23 22:19:59	333
2023-07-12 11:20:00	629.53							2023-07-12 11:19:59	580	2023-07-23 22:39:59	332	2023-07-23 22:39:59	344
2023-07-12 11:30:00	594.4							2023-07-12 11:29:59	600	2023-07-23 22:59:59	332	2023-07-23 22:59:59	344
2023-07-12 11:40:00	794.28							2023-07-12 11:39:59	660	2023-07-23 23:19:59	332	2023-07-23 23:19:59	344
2023-07-12 11:50:00	631.84							2023-07-12 11:49:59	700	2023-07-23 23:39:59	359	2023-07-23 23:39:59	364
2023-07-12 12:00:00	602.07							2023-07-12 11:59:59	720	2023-07-23 23:59:59	359	2023-07-23 23:59:59	364
2023-07-12 12:10:00	766.21							2023-07-12 12:09:59	680	2023-07-24 00:19:59	359	2023-07-24 00:19:59	364
2023-07-12 12:20:00	704.58							2023-07-12 12:19:59	610	2023-07-24 00:39:59	387	2023-07-24 00:39:59	385
2023-07-12 12:30:00	736.01							2023-07-12 12:29:59	600	2023-07-24 00:59:59	387	2023-07-24 00:59:59	385
2023-07-12 12:40:00	539.73							2023-07-12 12:39:59	490	2023-07-24 01:19:59	387	2023-07-24 01:19:59	385
2023-07-12 12:50:00	657.28							2023-07-12 12:49:59	480	2023-07-24 01:39:59	412	2023-07-24 01:39:59	425
2023-07-12 13:00:00	499.46							2023-07-12 12:59:59	470	2023-07-24 01:59:59	412	2023-07-24 01:59:59	425
2023-07-12 13:10:00	530.6							2023-07-12 13:09:59	490	2023-07-24 02:19:59	412	2023-07-24 02:19:59	425
2023-07-12 13:20:00	584.71							2023-07-12 13:19:59	490	2023-07-24 02:39:59	444	2023-07-24 02:39:59	455
2023-07-12 13:30:00	451.11							2023-07-12 13:29:59	450	2023-07-24 02:59:59	444	2023-07-24 02:59:59	455
2023-07-12 13:40:00	592.93							2023-07-12 13:39:59	460	2023-07-24 03:19:59	444	2023-07-24 03:19:59	455
2023-07-12 13:50:00	412.86							2023-07-12 13:49:59	420	2023-07-24 03:39:59	462	2023-07-24 03:39:59	477
2023-07-12 14:00:00	477.93							2023-07-12 13:59:59	410	2023-07-24 03:59:59	462	2023-07-24 03:59:59	477
2023-07-12 14:10:00	612.59							2023-07-12 14:09:59	400	2023-07-24 04:19:59	462	2023-07-24 04:19:59	477
2023-07-12 14:20:00	469.51							2023-07-12 14:19:59	410	2023-07-24 04:39:59	479	2023-07-24 04:39:59	484
2023-07-12 14:30:00	461.16							2023-07-12 14:29:59	430	2023-07-24 04:59:59	479	2023-07-24 04:59:59	484
2023-07-12 14:40:00	422.23							2023-07-12 14:39:59	430	2023-07-24 05:19:59	479	2023-07-24 05:19:59	484
2023-07-12 14:50:00	565.78							2023-07-12 14:49:59	420	2023-07-24 05:39:59	495	2023-07-24 05:39:59	496
2023-07-12 15:00:00	510							2023-07-12 14:59:59	400	2023-07-24 05:59:59	495	2023-07-24 05:59:59	496
2023-07-12 15:10:00	397.69							2023-07-12 15:09:59	380	2023-07-24 06:19:59	495	2023-07-24 06:19:59	496
2023-07-12 15:20:00	409.47							2023-07-12 15:19:59	310	2023-07-24 06:39:59	518	2023-07-24 06:39:59	493
2023-07-12 15:30:00	323.84							2023-07-12 15:29:59	170	2023-07-24 06:59:59	518	2023-07-24 06:59:59	493
2023-07-12 15:40:00	477.96							2023-07-12 15:39:59	290	2023-07-24 07:19:59	518	2023-07-24 07:19:59	493
2023-07-12 15:50:00	323.32							2023-07-12 15:49:59	310	2023-07-24 07:39:59	536	2023-07-24 07:39:59	504
2023-07-12 16:00:00	429.63							2023-07-12 15:59:59	330	2023-07-24 07:59:59	536	2023-07-24 07:59:59	504
2023-07-12 16:10:00	302.67							2023-07-12 16:09:59	330	2023-07-24 08:19:59	536	2023-07-24 08:19:59	504
2023-07-12 16:20:00	139.38							2023-07-12 16:19:59	350	2023-07-24 08:39:59	545	2023-07-24 08:39:59	511
2023-07-12 16:30:00	406.6							2023-07-12 16:29:59	340	2023-07-24 08:59:59	545	2023-07-24 08:59:59	511
2023-07-12 16:40:00	497.74							2023-07-12 16:39:59	240	2023-07-24 09:19:59	545	2023-07-24 09:19:59	511
2023-07-12 16:50:00	369.66							2023-07-12 16:49:59	230	2023-07-24 09:39:59	541	2023-07-24 09:39:59	513
2023-07-12 17:00:00	244.26							2023-07-12 16:59:59	230	2023-07-24 09:59:59	541	2023-07-24 09:59:59	513
2023-07-12 17:10:00	332							2023-07-12 17:09:59	250	2023-07-24 10:19:59	541	2023-07-24 10:19:59	513
2023-07-12 17:20:00	312.44							2023-07-12 17:19:59	240	2023-07-24 10:39:59	563	2023-07-24 10:39:59	540
2023-07-12 17:30:00	355.55							2023-07-12 17:29:59	230	2023-07-24 10:59:59	563	2023-07-24 10:59:59	540
2023-07-12 17:40:00	193.19							2023-07-12 17:39:59	230	2023-07-24 11:19:59	563	2023-07-24 11:19:59	540
2023-07-12 17:50:00	206.46							2023-07-12 17:49:59	230	2023-07-24 11:39:59	612	2023-07-24 11:39:59	610
2023-07-12 18:00:00	169.32							2023-07-12 17:59:59	210	2023-07-24 11:59:59	612	2023-07-24 11:59:59	610
2023-07-12 18:10:00	299.68							2023-07-12 18:09:59	180	2023-07-24 12:19:59	612	2023-07-24 12:19:59	610
2023-07-12 18:20:00	221.66							2023-07-12 18:19:59	200	2023-07-24 12:39:59	678	2023-07-24 12:39:59	660
2023-07-12 18:30:00	236.65							2023-07-12 18:29:59	220	2023-07-24 12:59:59	678	2023-07-24 12:59:59	660
2023-07-12 18:40:00	170.46							2023-07-12 18:39:59	240	2023-07-24 13:19:59	678	2023-07-24 13:19:59	660
2023-07-12 18:50:00	225.85							2023-07-12 18:49:59	260	2023-07-24 13:39:59	745	2023-07-24 13:39:59	716
2023-07-12 19:00:00	46.37							2023-07-12 18:59:59	280	2023-07-24 13:59:59	745	2023-07-24 13:59:59	716
2023-07-12 19:10:00	82.29							2023-07-12 19:09:59	300	2023-07-24 14:19:59	745	2023-07-24 14:19:59	716
2023-07-12 19:20:00	164.58							2023-07-12 19:19:59	270	2023-07-24 14:39:59	782	2023-07-24 14:39:59	748
2023-07-12 19:30:00	258.46							2023-07-12 19:29:59	210	2023-07-24 14:59:59	782	2023-07-24 14:59:59	748
2023-07-12 19:40:00	94.7							2023-07-12 19:39:59	200	2023-07-24 15:19:59	782	2023-07-24 15:19:59	748
2023-07-12 19:50:00	117.38							2023-07-12 19:49:59	190	2023-07-24 15:39:59	818	2023-07-24 15:39:59	788
2023-07-12 20:00:00	322.6							2023-07-12 19:59:59	180	2023-07-24 15:59:59	818	2023-07-24 15:59:59	788
2023-07-12 20:10:00	329.1							2023-07-12 20:09:59	160	2023-07-24 16:19:59	818	2023-07-24 16:19:59	788
2023-07-12 20:20:00	93.41							2023-07-12 20:19:59	160	2023-07-24 16:39:59	850	2023-07-24 16:39:59	829
2023-07-12 20:30:00	214.33							2023-07-12 20:29:59	160	2023-07-24 16:59:59	850	2023-07-24 16:59:59	829
2023-07-12 20:40:00	239.75							2023-07-12 20:39:59	160	2023-07-24 17:19:59	850	2023-07-24 17:19:59	829
2023-07-12 20:50:00	181.94							2023-07-12 20:49:59	180	2023-07-24 17:39:59	884	2023-07-24 17:39:59	858
2023-07-12 21:00:00	264.46							2023-07-12 20:59:59	200	2023-07-24 17:59:59	884	2023-07-24 17:59:59	858
2023-07-12 21:10:00	277.65							2023-07-12 21:09:59	220	2023-07-24 18:19:59	884	2023-07-24 18:19:59	858
2023-07-12 21:20:00	261.11							2023-07-12 21:19:59	210	2023-07-24 18:39:59	921	2023-07-24 18:39:59	925
2023-07-12 21:30:00	156.78							2023-07-12 21:29:59	230	2023-07-24 18:59:59	921	2023-07-24 18:59:59	925
2023-07-12 21:40:00	221.97							2023-07-12 21:39:59	230	2023-07-24 19:19:59	921	2023-07-24 19:19:59	925
2023-07-12 21:50:00	244.88							2023-07-12 21:49:59	230	2023-07-24 19:39:59	963	2023-07-24 19:39:59	961
2023-07-12 22:00:00	249.94							2023-07-12 21:59:59	240	2023-07-24 19:59:59	963	2023-07-24 19:59:59	961
2023-07-12 22:10:00	153.25							2023-07-12 22:09:59	240	2023-07-24 20:19:59	963	2023-07-24 20:19:59	961
2023-07-12 22:20:00	433.1							2023-07-12 22:19:59	260	2023-07-24 20:39:59	1031	2023-07-24 20:39:59	1017
2023-07-12 22:30:00	239.59							2023-07-12 22:29:59	250	2023-07-24 20:59:59	1031	2023-07-24 20:59:59	1017
2023-07-12 22:40:00	226.61							2023-07-12 22:39:59	240	2023-07-24 21:19:59	1031	2023-07-24 21:19:59	1017
2023-07-12 22:50:00	217.88							2023-07-12 22:49:59	230	2023-07-24 21:39:59	1081	2023-07-24 21:39:59	1067
2023-07-12 23:00:00	281.34							2023-07-12 22:59:59	220	2023-07-24 21:59:59	1081	2023-07-24 21:59:59	1067
2023-07-12 23:10:00	175.94							2023-07-12 23:09:59	210	2023-07-24 22:19:59	1081	2023-07-24 22:19:59	1067
2023-07-12 23:20:00	293.2							2023-07-12 23:19:59	170	2023-07-24 22:39:59	1138	2023-07-24 22:39:59	1149
2023-07-12 23:30:00	381.77							2023-07-12 23:29:59	160	2023-07-24 22:59:59	1138	2023-07-24 22:59:59	1149
2023-07-12 23:40:00	265.69							2023-07-12 23:39:59	150	2023-07-24 23:19:59	1138	2023-07-24 23:19:59	1149
2023-07-12 23:50:00	93.99							2023-07-12 23:49:59	110	2023-07-24 23:39:59	1235	2023-07-24 23:39:59	1229
2023-07-13	455.17							2023-07-12 23:59:59	130	2023-07-24 23:59:59	1235	2023-07-24 23:59:59	1229
2023-07-13 00:10:00	237.34							2023-07-13 00:09:59	120	2023-07-25 00:19:59	1235	2023-07-25 00:19:59	1229
2023-07-13 00:20:00	217.72							2023-07-13 00:19:59	120	2023-07-25 00:39:59	1358	2023-07-25 00:39:59	1321
2023-07-13 00:30:00	184.01							2023-07-13 00:29:59	140	2023-07-25 00:59:59	1358	2023-07-25 00:59:59	1321
2023-07-13 00:40:00	180.68							2023-07-13 00:39:59	150	2023-07-25 01:19:59	1358	2023-07-25 01:19:59	1321
2023-07-13 00:50:00	277.56							2023-07-13 00:49:59	140	2023-07-25 01:39:59	1450	2023-07-25 01:39:59	1387
2023-07-13 01:00:00	337.13							2023-07-13 00:59:59	140	2023-07-25 01:59:59	1450	2023-07-25 01:59:59	1387
2023-07-13 01:10:00	149.28							2023-07-13 01:09:59	140	2023-07-25 02:19:59	1450	2023-07-25 02:19:59	1387
2023-07-13 01:20:00	461.06							2023-07-13 01:19:59	130	2023-07-25 02:39:59	1529	2023-07-25 02:39:59	1419
2023-07-13 01:30:00	316.44							2023-07-13 01:29:59	130	2023-07-25 02:59:59	1529	2023-07-25 02:59:59	1419
2023-07-13 01:40:00	160.7							2023-07-13 01:39:59	140	2023-07-25 03:19:59	1529	2023-07-25 03:19:59	1419
2023-07-13 01:50:00	346.17							2023-07-13 01:49:59	140	2023-07-25 03:39:59	1578	2023-07-25 03:39:59	1448
2023-07-13 02:00:00	232.64							2023-07-13 01:59:59	140	2023-07-25 03:59:59	1578	2023-07-25 03:59:59	1448
2023-07-13 02:10:00	97.69							2023-07-13 02:09:59	160	2023-07-25 04:19:59	1578	2023-07-25 04:19:59	1448
2023-07-13 02:20:00	308							2023-07-13 02:19:59	160	2023-07-25 04:39:59	1668	2023-07-25 04:39:59	1525
2023-07-13 02:30:00	178.02							2023-07-13 02:29:59	170	2023-07-25 04:59:59	1668	2023-07-25 04:59:59	1525
2023-07-13 02:40:00	293.42							2023-07-13 02:39:59	190	2023-07-25 05:19:59	1668	2023-07-25 05:19:59	1525
2023-07-13 02:50:00	261.97							2023-07-13 02:49:59	200	2023-07-25 05:39:59	1828	2023-07-25 05:39:59	1630
2023-07-13 03:00:00	365.94							2023-07-13 02:59:59	190	2023-07-25 05:59:59	1828	2023-07-25 05:59:59	1630
2023-07-13 03:10:00	237.75							2023-07-13 03:09:59	200	2023-07-25 06:19:59	1828	2023-07-25 06:19:59	1630
2023-07-13 03:20:00	174.17							2023-07-13 03:19:59	210	2023-07-25 06:39:59	1901	2023-07-25 06:39:59	1740
2023-07-13 03:30:00	291.76							2023-07-13 03:29:59	220	2023-07-25 06:59:59	1901	2023-07-25 06:59:59	1740
2023-07-13 03:40:00	349.86							2023-07-13 03:39:59	230	2023-07-25 07:19:59	1901	2023-07-25 07:19:59	1740
2023-07-13 03:50:00	395.22							2023-07-13 03:49:59	220	2023-07-25 07:39:59	2006	2023-07-25 07:39:59	1802
2023-07-13 04:00:00	269.47							2023-07-13 03:59:59	230	2023-07-25 07:59:59	2006	2023-07-25 07:59:59	1802
2023-07-13 04:10:00	176.33							2023-07-13 04:09:59	230	2023-07-25 08:19:59	2006	2023-07-25 08:19:59	1802
2023-07-13 04:20:00	350.58							2023-07-13 04:19:59	240	2023-07-25 08:39:59	2158	2023-07-25 08:39:59	1897
2023-07-13 04:30:00	160.1							2023-07-13 04:29:59	240	2023-07-25 08:59:59	2158	2023-07-25 08:59:59	1897
2023-07-13 04:40:00	332.67							2023-07-13 04:39:59	240	2023-07-25 09:19:59	2158	2023-07-25 09:19:59	1897
2023-07-13 04:50:00	277.89							2023-07-13 04:49:59	230	2023-07-25 09:39:59	2343	2023-07-25 09:39:59	2042
2023-07-13 05:00:00	269.29							2023-07-13 04:59:59	220	2023-07-25 09:59:59	2343	2023-07-25 09:59:59	2042
2023-07-13 05:10:00	294.45							2023-07-13 05:09:59	210	2023-07-25 10:19:59	2343	2023-07-25 10:19:59	2042
2023-07-13 05:20:00	205.68							2023-07-13 05:19:59	220	2023-07-25 10:39:59	2703	2023-07-25 10:39:59	2198
2023-07-13 05:30:00	131.95							2023-07-13 05:29:59	210	2023-07-25 10:59:59	2703	2023-07-25 10:59:59	2198
2023-07-13 05:40:00	283.03							2023-07-13 05:39:59	210	2023-07-25 11:19:59	2703	2023-07-25 11:19:59	2198
2023-07-13 05:50:00	183.75							2023-07-13 05:49:59	220	2023-07-25 11:39:59	2969	2023-07-25 11:39:59	2360
2023-07-13 06:00:00	395.8							2023-07-13 05:59:59	220	2023-07-25 11:59:59	2969	2023-07-25 11:59:59	2360
2023-07-13 06:10:00	253.25							2023-07-13 06:09:59	220	2023-07-25 12:19:59	2969	2023-07-25 12:19:59	2360
2023-07-13 06:20:00	274.99							2023-07-13 06:19:59	230	2023-07-25 12:39:59	3159	2023-07-25 12:39:59	2500
2023-07-13 06:30:00	268.26							2023-07-13 06:29:59	230	2023-07-25 12:59:59	3159	2023-07-25 12:59:59	2500
2023-07-13 06:40:00	211.01							2023-07-13 06:39:59	230	2023-07-25 13:19:59	3159	2023-07-25 13:19:59	2500
2023-07-13 06:50:00	257.17							2023-07-13 06:49:59	230	2023-07-25 13:39:59	3353	2023-07-25 13:39:59	2632
2023-07-13 07:00:00	394.99							2023-07-13 06:59:59	230	2023-07-25 13:59:59	3353	2023-07-25 13:59:59	2632
2023-07-13 07:10:00	429.11							2023-07-13 07:09:59	230	2023-07-25 14:19:59	3353	2023-07-25 14:19:59	2632
2023-07-13 07:20:00	250.86							2023-07-13 07:19:59	230	2023-07-25 14:39:59	3462	2023-07-25 14:39:59	2768
2023-07-13 07:30:00	391.61							2023-07-13 07:29:59	230	2023-07-25 14:59:59	3462	2023-07-25 14:59:59	2768
2023-07-13 07:40:00	179.62							2023-07-13 07:39:59	220	2023-07-25 15:19:59	3462	2023-07-25 15:19:59	2768
2023-07-13 07:50:00	282.59							2023-07-13 07:49:59	220	2023-07-25 15:39:59	3534	2023-07-25 15:39:59	2884
2023-07-13 08:00:00	487.94							2023-07-13 07:59:59	220	2023-07-25 15:59:59	3534	2023-07-25 15:59:59	2884
2023-07-13 08:10:00	347.42							2023-07-13 08:09:59	220	2023-07-25 16:19:59	3534	2023-07-25 16:19:59	2884
2023-07-13 08:20:00	401.12							2023-07-13 08:19:59	220	2023-07-25 16:39:59	3530	2023-07-25 16:39:59	2997
2023-07-13 08:30:00	312.76							2023-07-13 08:29:59	220	2023-07-25 16:59:59	3530	2023-07-25 16:59:59	2997
2023-07-13 08:40:00	206.87							2023-07-13 08:39:59	210	2023-07-25 17:19:59	3530	2023-07-25 17:19:59	2997
2023-07-13 08:50:00	329.92							2023-07-13 08:49:59	210	2023-07-25 17:39:59	3551	2023-07-25 17:39:59	3003
2023-07-13 09:00:00	242.77							2023-07-13 08:59:59	210	2023-07-25 17:59:59	3551	2023-07-25 17:59:59	3003
2023-07-13 09:10:00	306.95							2023-07-13 09:09:59	220	2023-07-25 18:19:59	3551	2023-07-25 18:19:59	3003
2023-07-13 09:20:00	356.05							2023-07-13 09:19:59	220	2023-07-25 18:39:59	3555	2023-07-25 18:39:59	2969
2023-07-13 09:30:00	412.73							2023-07-13 09:29:59	220	2023-07-25 18:59:59	3555	2023-07-25 18:59:59	2969
2023-07-13 09:40:00	395.63							2023-07-13 09:39:59	220	2023-07-25 19:19:59	3555	2023-07-25 19:19:59	2969
2023-07-13 09:50:00	600.24							2023-07-13 09:49:59	240	2023-07-25 19:39:59	3535	2023-07-25 19:39:59	2938
2023-07-13 10:00:00	647.93							2023-07-13 09:59:59	360	2023-07-25 19:59:59	3535	2023-07-25 19:59:59	2938
2023-07-13 10:10:00	803.73							2023-07-13 10:09:59	490	2023-07-25 20:19:59	3535	2023-07-25 20:19:59	2938
2023-07-13 10:20:00	754.31							2023-07-13 10:19:59	430	2023-07-25 20:39:59	3514	2023-07-25 20:39:59	2905
2023-07-13 10:30:00	732.49							2023-07-13 10:29:59	620	2023-07-25 20:59:59	3514	2023-07-25 20:59:59	2905
2023-07-13 10:40:00	868.34							2023-07-13 10:39:59	860	2023-07-25 21:19:59	3514	2023-07-25 21:19:59	2905
2023-07-13 10:50:00	914.84							2023-07-13 10:49:59	830	2023-07-25 21:39:59	3439	2023-07-25 21:39:59	2843
2023-07-13 11:00:00	1106.32							2023-07-13 10:59:59	630	2023-07-25 21:59:59	3439	2023-07-25 21:59:59	2843
2023-07-13 11:10:00	1078.83							2023-07-13 11:09:59	680	2023-07-25 22:19:59	3439	2023-07-25 22:19:59	2843
2023-07-13 11:20:00	1038.31							2023-07-13 11:19:59	750	2023-07-25 22:39:59	3362	2023-07-25 22:39:59	2753
2023-07-13 11:30:00	1018.69							2023-07-13 11:29:59	780	2023-07-25 22:59:59	3362	2023-07-25 22:59:59	2753
2023-07-13 11:40:00	843.45							2023-07-13 11:39:59	810	2023-07-25 23:19:59	3362	2023-07-25 23:19:59	2753
2023-07-13 11:50:00	813.07							2023-07-13 11:49:59	910	2023-07-25 23:39:59	3240	2023-07-25 23:39:59	2664
2023-07-13 12:00:00	922.87							2023-07-13 11:59:59	930	2023-07-25 23:59:59	3240	2023-07-25 23:59:59	2664
2023-07-13 12:10:00	921.24							2023-07-13 12:09:59	890	2023-07-26 00:19:59	3240	2023-07-26 00:19:59	2664
2023-07-13 12:20:00	905.9							2023-07-13 12:19:59	850	2023-07-26 00:39:59	3128	2023-07-26 00:39:59	2588
2023-07-13 12:30:00	1103.94							2023-07-13 12:29:59	840	2023-07-26 00:59:59	3128	2023-07-26 00:59:59	2588
2023-07-13 12:40:00	876.99							2023-07-13 12:39:59	820	2023-07-26 01:19:59	3128	2023-07-26 01:19:59	2588
2023-07-13 12:50:00	1162.44							2023-07-13 12:49:59	760	2023-07-26 01:39:59	3028	2023-07-26 01:39:59	2497
2023-07-13 13:00:00	797.77							2023-07-13 12:59:59	750	2023-07-26 01:59:59	3028	2023-07-26 01:59:59	2497
2023-07-13 13:10:00	1072.4							2023-07-13 13:09:59	720	2023-07-26 02:19:59	3028	2023-07-26 02:19:59	2497
2023-07-13 13:20:00	991.89							2023-07-13 13:19:59	730	2023-07-26 02:39:59	2930	2023-07-26 02:39:59	2428
2023-07-13 13:30:00	824.76							2023-07-13 13:29:59	730	2023-07-26 02:59:59	2930	2023-07-26 02:59:59	2428
2023-07-13 13:40:00	599.4							2023-07-13 13:39:59	720	2023-07-26 03:19:59	2930	2023-07-26 03:19:59	2428
2023-07-13 13:50:00	792.78							2023-07-13 13:49:59	710	2023-07-26 03:39:59	2820	2023-07-26 03:39:59	2375
2023-07-13 14:00:00	805.4							2023-07-13 13:59:59	720	2023-07-26 03:59:59	2820	2023-07-26 03:59:59	2375
2023-07-13 14:10:00	778.47							2023-07-13 14:09:59	740	2023-07-26 04:19:59	2820	2023-07-26 04:19:59	2375
2023-07-13 14:20:00	811.1							2023-07-13 14:19:59	710	2023-07-26 04:39:59	2707	2023-07-26 04:39:59	2303
2023-07-13 14:30:00	690.47							2023-07-13 14:29:59	660	2023-07-26 04:59:59	2707	2023-07-26 04:59:59	2303
2023-07-13 14:40:00	456.99							2023-07-13 14:39:59	620	2023-07-26 05:19:59	2707	2023-07-26 05:19:59	2303
2023-07-13 14:50:00	722.02							2023-07-13 14:49:59	620	2023-07-26 05:39:59	2564	2023-07-26 05:39:59	2208
2023-07-13 15:00:00	620.16							2023-07-13 14:59:59	630	2023-07-26 05:59:59	2564	2023-07-26 05:59:59	2208
2023-07-13 15:10:00	634.6							2023-07-13 15:09:59	620	2023-07-26 06:19:59	2564	2023-07-26 06:19:59	2208
2023-07-13 15:20:00	738.94							2023-07-13 15:19:59	610	2023-07-26 06:39:59	2439	2023-07-26 06:39:59	2127
2023-07-13 15:30:00	561.49							2023-07-13 15:29:59	620	2023-07-26 06:59:59	2439	2023-07-26 06:59:59	2127
2023-07-13 15:40:00	647.05							2023-07-13 15:39:59	630	2023-07-26 07:19:59	2439	2023-07-26 07:19:59	2127
2023-07-13 15:50:00	486.74							2023-07-13 15:49:59	610	2023-07-26 07:39:59	2320	2023-07-26 07:39:59	2052
2023-07-13 16:00:00	542.21							2023-07-13 15:59:59	520	2023-07-26 07:59:59	2320	2023-07-26 07:59:59	2052
2023-07-13 16:10:00	593.98							2023-07-13 16:09:59	480	2023-07-26 08:19:59	2320	2023-07-26 08:19:59	2052
2023-07-13 16:20:00	537.59							2023-07-13 16:19:59	440	2023-07-26 08:39:59	2209	2023-07-26 08:39:59	1956
2023-07-13 16:30:00	234.4							2023-07-13 16:29:59	350	2023-07-26 08:59:59	2209	2023-07-26 08:59:59	1956
2023-07-13 16:40:00	483.72							2023-07-13 16:39:59	370	2023-07-26 09:19:59	2209	2023-07-26 09:19:59	1956
2023-07-13 16:50:00	445							2023-07-13 16:49:59	360	2023-07-26 09:39:59	2027	2023-07-26 09:39:59	1848
2023-07-13 17:00:00	484.65							2023-07-13 16:59:59	400	2023-07-26 09:59:59	2027	2023-07-26 09:59:59	1848
2023-07-13 17:10:00	637.21							2023-07-13 17:09:59	410	2023-07-26 10:19:59	2027	2023-07-26 10:19:59	1848
2023-07-13 17:20:00	354.05							2023-07-13 17:19:59	430	2023-07-26 10:39:59	1775	2023-07-26 10:39:59	1676
2023-07-13 17:30:00	376.87							2023-07-13 17:29:59	470	2023-07-26 10:59:59	1775	2023-07-26 10:59:59	1676
2023-07-13 17:40:00	277.41							2023-07-13 17:39:59	420	2023-07-26 11:19:59	1775	2023-07-26 11:19:59	1676
2023-07-13 17:50:00	385							2023-07-13 17:49:59	410	2023-07-26 11:39:59	1509	2023-07-26 11:39:59	1427
2023-07-13 18:00:00	286.94							2023-07-13 17:59:59	380	2023-07-26 11:59:59	1509	2023-07-26 11:59:59	1427
2023-07-13 18:10:00	221.68							2023-07-13 18:09:59	370	2023-07-26 12:19:59	1509	2023-07-26 12:19:59	1427
2023-07-13 18:20:00	245.16							2023-07-13 18:19:59	360	2023-07-26 12:39:59	1256	2023-07-26 12:39:59	1232
2023-07-13 18:30:00	266.92							2023-07-13 18:29:59	340	2023-07-26 12:59:59	1256	2023-07-26 12:59:59	1232
2023-07-13 18:40:00	345.87							2023-07-13 18:39:59	290	2023-07-26 13:19:59	1256	2023-07-26 13:19:59	1232
2023-07-13 18:50:00	332.88							2023-07-13 18:49:59	270	2023-07-26 13:39:59	1013	2023-07-26 13:39:59	1068
2023-07-13 19:00:00	131.62							2023-07-13 18:59:59	220	2023-07-26 13:59:59	1013	2023-07-26 13:59:59	1068
2023-07-13 19:10:00	285.34							2023-07-13 19:09:59	220	2023-07-26 14:19:59	1013	2023-07-26 14:19:59	1068
2023-07-13 19:20:00	293.46							2023-07-13 19:19:59	210	2023-07-26 14:39:59	861	2023-07-26 14:39:59	888
2023-07-13 19:30:00	135.5							2023-07-13 19:29:59	200	2023-07-26 14:59:59	861	2023-07-26 14:59:59	888
2023-07-13 19:40:00	210.83							2023-07-13 19:39:59	190	2023-07-26 15:19:59	861	2023-07-26 15:19:59	888
2023-07-13 19:50:00	98.12							2023-07-13 19:49:59	180	2023-07-26 15:39:59	741	2023-07-26 15:39:59	756
2023-07-13 20:00:00	150.31							2023-07-13 19:59:59	170	2023-07-26 15:59:59	741	2023-07-26 15:59:59	756
2023-07-13 20:10:00	175.56							2023-07-13 20:09:59	130	2023-07-26 16:19:59	741	2023-07-26 16:19:59	756
2023-07-13 20:20:00	168.41							2023-07-13 20:19:59	100	2023-07-26 16:39:59	670	2023-07-26 16:39:59	664
2023-07-13 20:30:00	21.8							2023-07-13 20:29:59	130	2023-07-26 16:59:59	670	2023-07-26 16:59:59	664
2023-07-13 20:40:00	159.53							2023-07-13 20:39:59	150	2023-07-26 17:19:59	670	2023-07-26 17:19:59	664
2023-07-13 20:50:00	232.22							2023-07-13 20:49:59	150	2023-07-26 17:39:59	617	2023-07-26 17:39:59	619
2023-07-13 21:00:00	287.06							2023-07-13 20:59:59	140	2023-07-26 17:59:59	617	2023-07-26 17:59:59	619
2023-07-13 21:10:00	76.01							2023-07-13 21:09:59	140	2023-07-26 18:19:59	617	2023-07-26 18:19:59	619
2023-07-13 21:20:00	170.86							2023-07-13 21:19:59	120	2023-07-26 18:39:59	590	2023-07-26 18:39:59	573
2023-07-13 21:30:00	98.86							2023-07-13 21:29:59	120	2023-07-26 18:59:59	590	2023-07-26 18:59:59	573
2023-07-13 21:40:00	249.33							2023-07-13 21:39:59	120	2023-07-26 19:19:59	590	2023-07-26 19:19:59	573
2023-07-13 21:50:00	47.4							2023-07-13 21:49:59	110	2023-07-26 19:39:59	550	2023-07-26 19:39:59	543
2023-07-13 22:00:00	227.24							2023-07-13 21:59:59	110	2023-07-26 19:59:59	550	2023-07-26 19:59:59	543
2023-07-13 22:10:00	71.18							2023-07-13 22:09:59	100	2023-07-26 20:19:59	550	2023-07-26 20:19:59	543
2023-07-13 22:20:00	-31.9							2023-07-13 22:19:59	90	2023-07-26 20:39:59	530	2023-07-26 20:39:59	529
2023-07-13 22:30:00	61.11							2023-07-13 22:29:59	80	2023-07-26 20:59:59	530	2023-07-26 20:59:59	529
2023-07-13 22:40:00	130.37							2023-07-13 22:39:59	80	2023-07-26 21:19:59	530	2023-07-26 21:19:59	529
2023-07-13 22:50:00	203.62							2023-07-13 22:49:59	80	2023-07-26 21:39:59	518	2023-07-26 21:39:59	514
2023-07-13 23:00:00	171.09							2023-07-13 22:59:59	80	2023-07-26 21:59:59	518	2023-07-26 21:59:59	514
2023-07-13 23:10:00	42.87							2023-07-13 23:09:59	80	2023-07-26 22:19:59	518	2023-07-26 22:19:59	514
2023-07-13 23:20:00	122.22							2023-07-13 23:19:59	80	2023-07-26 22:39:59	500	2023-07-26 22:39:59	500
2023-07-13 23:30:00	-100.95							2023-07-13 23:29:59	80	2023-07-26 22:59:59	500	2023-07-26 22:59:59	500
2023-07-13 23:40:00	269.14							2023-07-13 23:39:59	80	2023-07-26 23:19:59	500	2023-07-26 23:19:59	500
2023-07-13 23:50:00	185.84							2023-07-13 23:49:59	80	2023-07-26 23:39:59	486	2023-07-26 23:39:59	491
2023-07-14	158.63							2023-07-13 23:59:59	80	2023-07-26 23:59:59	486	2023-07-26 23:59:59	491
2023-07-14 00:10:00	275.1							2023-07-14 00:09:59	80	2023-07-27 00:19:59	486	2023-07-27 00:19:59	491
2023-07-14 00:20:00	3.4							2023-07-14 00:19:59	80	2023-07-27 00:39:59	477	2023-07-27 00:39:59	475
2023-07-14 00:30:00	248.28							2023-07-14 00:29:59	80	2023-07-27 00:59:59	477	2023-07-27 00:59:59	475
2023-07-14 00:40:00	218.56							2023-07-14 00:39:59	80	2023-07-27 01:19:59	477	2023-07-27 01:19:59	475
2023-07-14 00:50:00	10.35							2023-07-14 00:49:59	80	2023-07-27 01:39:59	461	2023-07-27 01:39:59	473
2023-07-14 01:00:00	160.03							2023-07-14 00:59:59	110	2023-07-27 01:59:59	461	2023-07-27 01:59:59	473
2023-07-14 01:10:00	221.1							2023-07-14 01:09:59	130	2023-07-27 02:19:59	461	2023-07-27 02:19:59	473
2023-07-14 01:20:00	292.97							2023-07-14 01:19:59	150	2023-07-27 02:39:59	458	2023-07-27 02:39:59	471
2023-07-14 01:30:00	306.3							2023-07-14 01:29:59	150	2023-07-27 02:59:59	458	2023-07-27 02:59:59	471
2023-07-14 01:40:00	138.67							2023-07-14 01:39:59	160	2023-07-27 03:19:59	458	2023-07-27 03:19:59	471
2023-07-14 01:50:00	291.96							2023-07-14 01:49:59	160	2023-07-27 03:39:59	453	2023-07-27 03:39:59	468
2023-07-14 02:00:00	87.54							2023-07-14 01:59:59	170	2023-07-27 03:59:59	453	2023-07-27 03:59:59	468
2023-07-14 02:10:00	60.55							2023-07-14 02:09:59	160	2023-07-27 04:19:59	453	2023-07-27 04:19:59	468
2023-07-14 02:20:00	210.86							2023-07-14 02:19:59	160	2023-07-27 04:39:59	453	2023-07-27 04:39:59	461
2023-07-14 02:30:00	211.98							2023-07-14 02:29:59	150	2023-07-27 04:59:59	453	2023-07-27 04:59:59	461
2023-07-14 02:40:00	241.65							2023-07-14 02:39:59	150	2023-07-27 05:19:59	453	2023-07-27 05:19:59	461
2023-07-14 02:50:00	294.76							2023-07-14 02:49:59	170	2023-07-27 05:39:59	440	2023-07-27 05:39:59	451
2023-07-14 03:00:00	113.61							2023-07-14 02:59:59	160	2023-07-27 05:59:59	440	2023-07-27 05:59:59	451
2023-07-14 03:10:00	264.2							2023-07-14 03:09:59	170	2023-07-27 06:19:59	440	2023-07-27 06:19:59	451
2023-07-14 03:20:00	392.56							2023-07-14 03:19:59	180	2023-07-27 06:39:59	423	2023-07-27 06:39:59	428
2023-07-14 03:30:00	199.38							2023-07-14 03:29:59	200	2023-07-27 06:59:59	423	2023-07-27 06:59:59	428
2023-07-14 03:40:00	106.91							2023-07-14 03:39:59	220	2023-07-27 07:19:59	423	2023-07-27 07:19:59	428
2023-07-14 03:50:00	344.98							2023-07-14 03:49:59	210	2023-07-27 07:39:59	400	2023-07-27 07:39:59	413
2023-07-14 04:00:00	374.11							2023-07-14 03:59:59	200	2023-07-27 07:59:59	400	2023-07-27 07:59:59	413
2023-07-14 04:10:00	95.39							2023-07-14 04:09:59	190	2023-07-27 08:19:59	400	2023-07-27 08:19:59	413
2023-07-14 04:20:00	279.4							2023-07-14 04:19:59	200	2023-07-27 08:39:59	379	2023-07-27 08:39:59	396
2023-07-14 04:30:00	206.04							2023-07-14 04:29:59	190	2023-07-27 08:59:59	379	2023-07-27 08:59:59	396
2023-07-14 04:40:00	250.46							2023-07-14 04:39:59	180	2023-07-27 09:19:59	379	2023-07-27 09:19:59	396
2023-07-14 04:50:00	472.39							2023-07-14 04:49:59	170	2023-07-27 09:39:59	360	2023-07-27 09:39:59	369
2023-07-14 05:00:00	189.89							2023-07-14 04:59:59	180	2023-07-27 09:59:59	360	2023-07-27 09:59:59	369
2023-07-14 05:10:00	260.12							2023-07-14 05:09:59	200	2023-07-27 10:19:59	360	2023-07-27 10:19:59	369
2023-07-14 05:20:00	390.2							2023-07-14 05:19:59	190	2023-07-27 10:39:59	308	2023-07-27 10:39:59	357
2023-07-14 05:30:00	29.57							2023-07-14 05:29:59	180	2023-07-27 10:59:59	308	2023-07-27 10:59:59	357
2023-07-14 05:40:00	239.32							2023-07-14 05:39:59	230	2023-07-27 11:19:59	308	2023-07-27 11:19:59	357
2023-07-14 05:50:00	257.68							2023-07-14 05:49:59	250	2023-07-27 11:39:59	270	2023-07-27 11:39:59	320
2023-07-14 06:00:00	376.46							2023-07-14 05:59:59	270	2023-07-27 11:59:59	270	2023-07-27 11:59:59	320
2023-07-14 06:10:00	398.36							2023-07-14 06:09:59	290	2023-07-27 12:19:59	270	2023-07-27 12:19:59	320
2023-07-14 06:20:00	201.72							2023-07-14 06:19:59	310	2023-07-27 12:39:59	234	2023-07-27 12:39:59	275
2023-07-14 06:30:00	329.91							2023-07-14 06:29:59	330	2023-07-27 12:59:59	234	2023-07-27 12:59:59	275
2023-07-14 06:40:00	406.59							2023-07-14 06:39:59	270	2023-07-27 13:19:59	234	2023-07-27 13:19:59	275
2023-07-14 06:50:00	330.1							2023-07-14 06:49:59	260	2023-07-27 13:39:59	223	2023-07-27 13:39:59	249
2023-07-14 07:00:00	458.99							2023-07-14 06:59:59	280	2023-07-27 13:59:59	223	2023-07-27 13:59:59	249
2023-07-14 07:10:00	419.81							2023-07-14 07:09:59	330	2023-07-27 14:19:59	223	2023-07-27 14:19:59	249
2023-07-14 07:20:00	341.45							2023-07-14 07:19:59	350	2023-07-27 14:39:59	218	2023-07-27 14:39:59	231
2023-07-14 07:30:00	461.72							2023-07-14 07:29:59	370	2023-07-27 14:59:59	218	2023-07-27 14:59:59	231
2023-07-14 07:40:00	233.38							2023-07-14 07:39:59	400	2023-07-27 15:19:59	218	2023-07-27 15:19:59	231
2023-07-14 07:50:00	430.53							2023-07-14 07:49:59	420	2023-07-27 15:39:59	221	2023-07-27 15:39:59	213
2023-07-14 08:00:00	387.29							2023-07-14 07:59:59	380	2023-07-27 15:59:59	221	2023-07-27 15:59:59	213
2023-07-14 08:10:00	288.81							2023-07-14 08:09:59	290	2023-07-27 16:19:59	221	2023-07-27 16:19:59	213
2023-07-14 08:20:00	351.79							2023-07-14 08:19:59	270	2023-07-27 16:39:59	234	2023-07-27 16:39:59	217
2023-07-14 08:30:00	454.03							2023-07-14 08:29:59	260	2023-07-27 16:59:59	234	2023-07-27 16:59:59	217
2023-07-14 08:40:00	416.56							2023-07-14 08:39:59	220	2023-07-27 17:19:59	234	2023-07-27 17:19:59	217
2023-07-14 08:50:00	435.88							2023-07-14 08:49:59	210	2023-07-27 17:39:59	243	2023-07-27 17:39:59	232
2023-07-14 09:00:00	365.79							2023-07-14 08:59:59	230	2023-07-27 17:59:59	243	2023-07-27 17:59:59	232
2023-07-14 09:09:59	397.61							2023-07-14 09:09:59	250	2023-07-27 18:19:59	243	2023-07-27 18:19:59	232
2023-07-14 09:19:59	492.38							2023-07-14 09:19:59	270	2023-07-27 18:39:59	261	2023-07-27 18:39:59	254
2023-07-14 09:29:59	419.57							2023-07-14 09:29:59	260	2023-07-27 18:59:59	261	2023-07-27 18:59:59	254
2023-07-14 09:39:59	563.99							2023-07-14 09:39:59	260	2023-07-27 19:19:59	261	2023-07-27 19:19:59	254
2023-07-14 09:49:59	333.31							2023-07-14 09:49:59	260	2023-07-27 19:39:59	278	2023-07-27 19:39:59	293
2023-07-14 09:59:59	426.07							2023-07-14 09:59:59	240	2023-07-27 19:59:59	278	2023-07-27 19:59:59	293
2023-07-14 10:10:00	454.03							2023-07-14 10:09:59	200	2023-07-27 20:19:59	278	2023-07-27 20:19:59	293
2023-07-14 10:20:00	416.56							2023-07-14 10:19:59	190	2023-07-27 20:39:59	299	2023-07-27 20:39:59	324
2023-07-14 10:30:00	435.88							2023-07-14 10:29:59	200	2023-07-27 20:59:59	299	2023-07-27 20:59:59	324
2023-07-14 10:40:00	365.79							2023-07-14 10:39:59	220	2023-07-27 21:19:59	299	2023-07-27 21:19:59	324
2023-07-14 10:50:00	397.61							2023-07-14 10:49:59	220	2023-07-27 21:39:59	321	2023-07-27 21:39:59	347
2023-07-14 11:00:00	492.38							2023-07-14 10:59:59	240	2023-07-27 21:59:59	321	2023-07-27 21:59:59	347
2023-07-14 11:10:00	419.57							2023-07-14 11:09:59	250	2023-07-27 22:19:59	321	2023-07-27 22:19:59	347
2023-07-14 11:20:00	563.99							2023-07-14 11:19:59	250	2023-07-27 22:39:59	346	2023-07-27 22:39:59	367
2023-07-14 11:30:00	333.31							2023-07-14 11:29:59	250	2023-07-27 22:59:59	346	2023-07-27 22:59:59	367
2023-07-14 11:40:00	426.07							2023-07-14 11:39:59	260	2023-07-27 23:19:59	346	2023-07-27 23:19:59	367
2023-07-14 11:50:00	563.99							2023-07-14 11:49:59	250	2023-07-27 23:39:59	381	2023-07-27 23:39:59	384
2023-07-14 12:00:00	433.14							2023-07-14 11:59:59	220	2023-07-27 23:59:59	381	2023-07-27 23:59:59	384
2023-07-14 12:10:00	320.08							2023-07-14 12:09:59	210	2023-07-28 00:19:59	381	2023-07-28 00:19:59	384
2023-07-14 12:20:00	370.11							2023-07-14 12:19:59	210	2023-07-28 00:39:59	407	2023-07-28 00:39:59	398
2023-07-14 12:30:00	345.24							2023-07-14 12:29:59	230	2023-07-28 00:59:59	407	2023-07-28 00:59:59	398
2023-07-14 12:40:00	469.07							2023-07-14 12:39:59	240	2023-07-28 01:19:59	407	2023-07-28 01:19:59	398
2023-07-14 12:50:00	498.22							2023-07-14 12:49:59	260	2023-07-28 01:39:59	433	2023-07-28 01:39:59	407
2023-07-14 13:00:00	169.38							2023-07-14 12:59:59	280	2023-07-28 01:59:59	433	2023-07-28 01:59:59	407
2023-07-14 13:10:00	608.56							2023-07-14 13:09:59	280	2023-07-28 02:19:59	433	2023-07-28 02:19:59	407
2023-07-14 13:20:00	322.1							2023-07-14 13:19:59	300	2023-07-28 02:39:59	460	2023-07-28 02:39:59	409
2023-07-14 13:30:00	494.98							2023-07-14 13:29:59	320	2023-07-28 02:59:59	460	2023-07-28 02:59:59	409
2023-07-14 13:40:00	444.99							2023-07-14 13:39:59	400	2023-07-28 03:19:59	460	2023-07-28 03:19:59	409
2023-07-14 13:50:00	268.31							2023-07-14 13:49:59	430	2023-07-28 03:39:59	485	2023-07-28 03:39:59	430
2023-07-14 14:00:00	370.72							2023-07-14 13:59:59	450	2023-07-28 03:59:59	485	2023-07-28 03:59:59	430
2023-07-14 14:10:00	219.06							2023-07-14 14:09:59	460	2023-07-28 04:19:59	485	2023-07-28 04:19:59	430
2023-07-14 14:20:00	67.39							2023-07-14 14:19:59	290	2023-07-28 04:39:59	505	2023-07-28 04:39:59	448
2023-07-14 14:30:00	240.38							2023-07-14 14:29:59	170	2023-07-28 04:59:59	505	2023-07-28 04:59:59	448
2023-07-14 14:40:00	191.95							2023-07-14 14:39:59	150	2023-07-28 05:19:59	505	2023-07-28 05:19:59	448
2023-07-14 14:50:00	171.21							2023-07-14 14:49:59	220	2023-07-28 05:39:59	524	2023-07-28 05:39:59	464
2023-07-14 15:00:00	159.48							2023-07-14 14:59:59	270	2023-07-28 05:59:59	524	2023-07-28 05:59:59	464
2023-07-14 15:10:00	194.03							2023-07-14 15:09:59	280	2023-07-28 06:19:59	524	2023-07-28 06:19:59	464
2023-07-14 15:20:00	97.36							2023-07-14 15:19:59	270	2023-07-28 06:39:59	559	2023-07-28 06:39:59	485
2023-07-14 15:30:00	321.89							2023-07-14 15:29:59	260	2023-07-28 06:59:59	559	2023-07-28 06:59:59	485
2023-07-14 15:40:00	71.39							2023-07-14 15:39:59	230	2023-07-28 07:19:59	559	2023-07-28 07:19:59	485
2023-07-14 15:50:00	257.61							2023-07-14 15:49:59	190	2023-07-28 07:39:59	568	2023-07-28 07:39:59	505
2023-07-14 16:00:00	151.2							2023-07-14 15:59:59	130	2023-07-28 07:59:59	568	2023-07-28 07:59:59	505
2023-07-14 16:10:00	167.73							2023-07-14 16:09:59	100	2023-07-28 08:19:59	568	2023-07-28 08:19:59	505
2023-07-14 16:20:00	158.22							2023-07-14 16:19:59	90	2023-07-28 08:39:59	610	2023-07-28 08:39:59	517
2023-07-14 16:30:00	196.58							2023-07-14 16:29:59	100	2023-07-28 08:59:59	610	2023-07-28 08:59:59	517
2023-07-14 16:40:00	223.86							2023-07-14 16:39:59	120	2023-07-28 09:19:59	610	2023-07-28 09:19:59	517
2023-07-14 16:50:00	91.9							2023-07-14 16:49:59	140	2023-07-28 09:39:59	682	2023-07-28 09:39:59	579
2023-07-14 17:00:00	243.08							2023-07-14 16:59:59	170	2023-07-28 09:59:59	682	2023-07-28 09:59:59	579
2023-07-14 17:10:00	215.71							2023-07-14 17:09:59	190	2023-07-28 10:19:59	682	2023-07-28 10:19:59	579
2023-07-14 17:20:00	226.25							2023-07-14 17:19:59	210	2023-07-28 10:39:59	801	2023-07-28 10:39:59	618
2023-07-14 17:30:00	63.57							2023-07-14 17:29:59	210	2023-07-28 10:59:59	801	2023-07-28 10:59:59	618
2023-07-14 17:40:00	331.32							2023-07-14 17:39:59	200	2023-07-28 11:19:59	801	2023-07-28 11:19:59	618
2023-07-14 17:50:00	238.03							2023-07-14 17:49:59	190	2023-07-28 11:39:59	898	2023-07-28 11:39:59	721
2023-07-14 18:00:00	202.57							2023-07-14 17:59:59	190	2023-07-28 11:59:59	898	2023-07-28 11:59:59	721
2023-07-14 18:10:00	147.06							2023-07-14 18:09:59	190	2023-07-28 12:19:59	898	2023-07-28 12:19:59	721
2023-07-14 18:20:00	456.28							2023-07-14 18:19:59	210	2023-07-28 12:39:59	1003	2023-07-28 12:39:59	792
2023-07-14 18:30:00	270.26							2023-07-14 18:29:59	230	2023-07-28 12:59:59	1003	2023-07-28 12:59:59	792
2023-07-14 18:40:00	225.66							2023-07-14 18:39:59	250	2023-07-28 13:19:59	1003	2023-07-28 13:19:59	792
2023-07-14 18:50:00	350.47							2023-07-14 18:49:59	240	2023-07-28 13:39:59	1090	2023-07-28 13:39:59	885
2023-07-14 19:00:00	400.21							2023-07-14 18:59:59	240	2023-07-28 13:59:59	1090	2023-07-28 13:59:59	885
2023-07-14 19:10:00	244.84							2023-07-14 19:09:59	260	2023-07-28 14:19:59	1090	2023-07-28 14:19:59	885
2023-07-14 19:20:00	189.9							2023-07-14 19:19:59	280	2023-07-28 14:39:59	1153	2023-07-28 14:39:59	952
2023-07-14 19:30:00	295.34							2023-07-14 19:29:59	280	2023-07-28 14:59:59	1153	2023-07-28 14:59:59	952
2023-07-14 19:40:00	483.33							2023-07-14 19:39:59	290	2023-07-28 15:19:59	1153	2023-07-28 15:19:59	952
2023-07-14 19:50:00	434.34							2023-07-14 19:49:59	300	2023-07-28 15:39:59	1167	2023-07-28 15:39:59	981
2023-07-14 20:00:00	403.12							2023-07-14 19:59:59	310	2023-07-28 15:59:59	1167	2023-07-28 15:59:59	981
2023-07-14 20:10:00	380.19							2023-07-14 20:09:59	330	2023-07-28 16:19:59	1167	2023-07-28 16:19:59	981
2023-07-14 20:20:00	628.94							2023-07-14 20:19:59	350	2023-07-28 16:39:59	1161	2023-07-28 16:39:59	973
2023-07-14 20:30:00	240.26							2023-07-14 20:29:59	370	2023-07-28 16:59:59	1161	2023-07-28 16:59:59	973
2023-07-14 20:40:00	652.8							2023-07-14 20:39:59	390	2023-07-28 17:19:59	1161	2023-07-28 17:19:59	973
2023-07-14 20:50:00	420.45							2023-07-14 20:49:59	440	2023-07-28 17:39:59	1170	2023-07-28 17:39:59	963
[truncated: 5,778 more rows]

## Sheet: Meteo
Date	P [Room1]	rH [Room1]	T [Room1]	P [Outside]	rH [Outside]	T [Outside]
2023-07-01	942.66	47.8	24.97	940.75	42.82	19.75
2023-07-01 00:10:00	942.69	47.76	24.99	940.88	43.67	19.45
2023-07-01 00:20:00	942.71	47.72	25	940.88	43.74	19.38
2023-07-01 00:30:00	942.69	47.69	25.02	940.88	44.57	19.11
2023-07-01 00:40:00	942.69	47.63	25.03	940.88	44.21	19.2
2023-07-01 00:50:00	942.69	47.61	25.04	940.88	44.46	19.13
2023-07-01 01:00:00	942.72	47.56	25.06	940.92	45.05	19.62
2023-07-01 01:10:00	942.8	47.7	25.06	941.04	42.36	19.57
2023-07-01 01:20:00	942.81	47.7	25.07	941.03	42.92	19.75
2023-07-01 01:30:00	942.82	47.76	25.08	940.9	44.94	19.14
2023-07-01 01:40:00	942.83	47.93	25.09	941.04	48.44	18.32
2023-07-01 01:50:00	942.85	47.94	25.1	941.04	49.25	18.12
2023-07-01 02:00:00	942.82	48.05	25.1	940.94	49.42	17.97
2023-07-01 02:10:00	942.76	48.03	25.1	940.88	48.2	18.06
2023-07-01 02:20:00	942.68	48.01	25.1	940.79	48.34	17.97
2023-07-01 02:30:00	942.62	48.09	25.1	940.73	49.6	17.61
2023-07-01 02:40:00	942.53	48.15	25.11	940.74	49.86	17.48
2023-07-01 02:50:00	942.46	48.19	25.11	940.65	50.74	17.26
2023-07-01 03:00:00	942.46	48.23	25.12	940.65	51.87	16.99
2023-07-01 03:10:00	942.48	48.22	25.12	940.72	50.8	17.26
2023-07-01 03:20:00	942.44	48.17	25.12	940.69	48.51	17.85
2023-07-01 03:30:00	942.44	48.39	25.12	940.58	47.78	18.06
2023-07-01 03:40:00	942.35	48.42	25.12	940.54	48.14	17.97
2023-07-01 03:50:00	942.3	48.39	25.11	940.5	47.4	18.16
2023-07-01 04:00:00	942.28	48.39	25.1	940.48	45.38	18.7
2023-07-01 04:10:00	942.29	48.44	25.1	940.49	44.67	18.9
2023-07-01 04:20:00	942.26	48.37	25.1	940.42	45.85	18.7
2023-07-01 04:30:00	942.27	48.42	25.1	940.42	48.4	17.99
2023-07-01 04:40:00	942.24	48.39	25.1	940.42	51.11	17.24
2023-07-01 04:50:00	942.23	48.4	25.09	940.42	52.75	16.84
2023-07-01 05:00:00	942.17	48.39	25.08	940.39	57.35	15.92
2023-07-01 05:10:00	942.23	48	25.07	940.42	56.42	16.17
2023-07-01 05:20:00	942.25	48.04	25.06	940.42	58.53	15.61
2023-07-01 05:30:00	942.22	47.97	25.06	940.41	56.11	16.01
2023-07-01 05:40:00	942.2	47.77	25.04	940.35	56.6	15.9
2023-07-01 05:50:00	942.12	47.89	25.03	940.26	58.63	15.6
2023-07-01 06:00:00	942.12	48.14	25.02	940.25	60.33	15.15
2023-07-01 06:10:00	942.15	48.15	25	940.26	58.52	15.49
2023-07-01 06:20:00	942.15	48.38	24.99	940.26	55.15	16.31
2023-07-01 06:30:00	942.17	48.37	24.97	940.25	59.34	15.87
2023-07-01 06:40:00	942.2	48.38	24.96	940.3	66.51	14.7
2023-07-01 06:50:00	942.21	48.38	24.95	940.42	65.22	14.88
2023-07-01 07:00:00	942.23	48.55	24.93	940.43	64.04	14.83
2023-07-01 07:10:00	942.29	48.53	24.91	940.47	65.43	14.84
2023-07-01 07:20:00	942.39	48.59	24.9	940.57	64.56	15.49
2023-07-01 07:30:00	942.37	48.61	24.88	940.57	65.9	14.7
2023-07-01 07:40:00	942.45	48.75	24.87	940.66	62.8	15.3
2023-07-01 07:50:00	942.48	48.81	24.85	940.73	61.84	15.83
2023-07-01 08:00:00	942.5	48.89	24.83	940.73	58.54	16.71
2023-07-01 08:10:00	942.48	48.99	24.81	940.73	55.97	17.41
2023-07-01 08:20:00	942.47	49.05	24.79	940.73	53.05	18.06
2023-07-01 08:30:00	942.47	49.16	24.78	940.73	50.71	18.54
2023-07-01 08:40:00	942.62	49.21	24.76	940.84	50.37	18.81
2023-07-01 08:50:00	942.67	49.3	24.74	940.88	48.3	19.05
2023-07-01 09:00:00	942.71	49.36	24.72	941	47.82	19.32
2023-07-01 09:10:00	942.77	49.42	24.7	941.04	48.7	19.71
2023-07-01 09:20:00	942.79	49.44	24.68	941.04	45.62	20.25
2023-07-01 09:30:00	942.81	49.54	24.67	941.06	44.6	21.19
2023-07-01 09:40:00	942.88	49.63	24.64	941.19	41.66	22.46
2023-07-01 09:50:00	942.86	49.74	24.62	941.19	39.66	23.13
2023-07-01 10:00:00	942.82	49.81	24.6	941.19	38.49	23.38
2023-07-01 10:10:00	942.84	49.95	24.58	941.19	37.33	23.94
2023-07-01 10:20:00	942.84	50.03	24.56	941.19	36.62	24
2023-07-01 10:30:00	942.87	50.1	24.54	941.19	36.55	24.39
2023-07-01 10:40:00	942.85	50.18	24.51	941.17	36.23	24.82
2023-07-01 10:50:00	942.75	50.17	24.49	941.05	37.05	24.83
2023-07-01 11:00:00	942.71	50.25	24.46	940.98	37.1	25.24
2023-07-01 11:10:00	942.65	50.31	24.42	940.86	36.63	25.46
2023-07-01 11:20:00	942.52	50.37	24.42	940.75	35.98	25.81
2023-07-01 11:30:00	942.45	50.33	24.42	940.73	35.8	26.37
2023-07-01 11:40:00	942.47	50.27	24.4	940.73	36.55	26.14
2023-07-01 11:50:00	942.41	50.48	24.4	940.73	36.23	26.33
2023-07-01 12:00:00	942.39	50.57	24.4	940.71	35.7	26.76
2023-07-01 12:10:00	942.38	50.67	24.4	940.67	35.68	26.93
2023-07-01 12:20:00	942.34	50.78	24.4	940.72	35.75	27.21
2023-07-01 12:30:00	942.28	50.87	24.4	940.58	35.24	27.35
2023-07-01 12:40:00	942.21	50.85	24.4	940.52	35.06	27.64
2023-07-01 12:50:00	942.2	51	24.4	940.5	35.09	27.64
2023-07-01 13:00:00	942.16	51.02	24.4	940.42	33.91	28.12
2023-07-01 13:10:00	942.11	51.1	24.4	940.36	33.71	28.16
2023-07-01 13:20:00	942.09	51.2	24.4	940.36	32.91	28.52
2023-07-01 13:30:00	942.03	51.24	24.39	940.27	33.22	28.18
2023-07-01 13:40:00	942.01	51.35	24.38	940.26	32.58	28.52
2023-07-01 13:50:00	941.99	51.44	24.37	940.26	32.26	28.56
2023-07-01 14:00:00	941.9	51.61	24.36	940.26	32.18	28.97
2023-07-01 14:10:00	941.83	51.66	24.35	940.13	31.8	29.06
2023-07-01 14:20:00	941.77	51.76	24.34	940.06	31.63	28.82
2023-07-01 14:30:00	941.66	51.88	24.33	939.95	31.34	29.2
2023-07-01 14:40:00	941.54	52.03	24.33	939.81	31.78	29.1
2023-07-01 14:50:00	941.47	52.05	24.33	939.7	30.89	29.48
2023-07-01 15:00:00	941.35	52.24	24.34	939.66	30.87	29.61
2023-07-01 15:10:00	941.3	52.37	24.34	939.66	29.61	30.06
2023-07-01 15:20:00	941.25	52.39	24.35	939.55	29.5	30.09
2023-07-01 15:30:00	941.13	52.53	24.36	939.46	29.63	30.17
2023-07-01 15:40:00	941.03	52.53	24.37	939.32	29.68	29.81
2023-07-01 15:50:00	940.98	52.65	24.38	939.19	28.98	30.09
2023-07-01 16:00:00	940.9	52.8	24.4	939.19	27.97	30.63
2023-07-01 16:10:00	940.78	52.77	24.4	939.11	27.6	30.76
2023-07-01 16:20:00	940.69	52.69	24.4	938.97	28.31	30.28
2023-07-01 16:30:00	940.61	52.76	24.4	938.88	27.96	30.88
2023-07-01 16:40:00	940.54	52.74	24.4	938.75	28.08	31.37
2023-07-01 16:50:00	940.43	52.76	24.4	938.6	28.07	31.49
2023-07-01 17:00:00	940.31	52.88	24.4	938.57	27.94	31.2
2023-07-01 17:10:00	940.26	52.94	24.4	938.58	27.74	31.43
2023-07-01 17:20:00	940.17	53	24.4	938.52	27.32	31.28
2023-07-01 17:30:00	940.1	53.04	24.4	938.39	27.01	31.5
2023-07-01 17:40:00	940.04	53.13	24.41	938.22	26.89	31.63
2023-07-01 17:50:00	939.94	53.24	24.42	938.11	26.27	31.94
2023-07-01 18:00:00	939.97	53.33	24.42	938.11	27.14	30.82
2023-07-01 18:10:00	939.91	53.4	24.43	938.05	26.42	31.44
2023-07-01 18:20:00	939.81	53.49	24.47	937.96	26.17	31.94
2023-07-01 18:30:00	939.73	53.53	24.51	937.96	26.18	31.44
2023-07-01 18:40:00	939.69	53.68	24.54	937.95	26.41	31.62
2023-07-01 18:50:00	939.69	53.81	24.56	937.89	26.97	31.61
2023-07-01 19:00:00	939.65	53.96	24.59	937.88	26.66	31.31
2023-07-01 19:10:00	939.65	54.2	24.62	937.8	27.31	31.1
2023-07-01 19:20:00	939.61	54.42	24.65	937.8	27.33	31.56
2023-07-01 19:30:00	939.59	54.56	24.68	937.8	28.55	30.99
2023-07-01 19:40:00	939.58	54.69	24.71	937.71	28.2	31.36
2023-07-01 19:50:00	939.57	54.94	24.74	937.72	28.39	31.11
2023-07-01 20:00:00	939.6	55.17	24.77	937.72	28.36	31.03
2023-07-01 20:10:00	939.6	55.33	24.8	937.75	28.64	30.69
2023-07-01 20:20:00	939.59	55.42	24.83	937.79	28.5	30.74
2023-07-01 20:30:00	939.64	55.57	24.86	937.8	28.74	30.51
2023-07-01 20:40:00	939.63	55.63	24.9	937.8	28.82	30.35
2023-07-01 20:50:00	939.68	55.77	24.92	937.8	28.95	30.14
2023-07-01 21:00:00	939.62	55.95	24.96	937.8	29.29	29.94
2023-07-01 21:10:00	939.6	56.07	24.99	937.8	29.59	29.66
2023-07-01 21:20:00	939.63	56.09	25.02	937.8	30	29.32
2023-07-01 21:30:00	939.67	56.08	25.05	937.81	31.44	28.81
2023-07-01 21:40:00	939.73	55.98	25.09	937.93	32.78	28.27
2023-07-01 21:50:00	939.75	55.93	25.11	937.96	34.01	27.7
2023-07-01 22:00:00	939.79	55.79	25.15	937.95	35.27	27.16
2023-07-01 22:10:00	939.83	55.68	25.18	937.96	36.45	26.68
2023-07-01 22:20:00	939.89	55.56	25.21	937.97	38.73	25.86
2023-07-01 22:30:00	939.97	55.32	25.24	938.1	39.8	25.5
2023-07-01 22:40:00	940.07	55.16	25.27	938.21	40.01	25.3
2023-07-01 22:50:00	940.2	55.21	25.3	938.38	40.78	25.11
2023-07-01 23:00:00	940.29	55.1	25.32	938.51	40.1	25.39
2023-07-01 23:10:00	940.41	54.99	25.35	938.58	41.16	25.01
2023-07-01 23:20:00	940.49	54.96	25.39	938.58	43.22	24.37
2023-07-01 23:30:00	940.57	54.82	25.41	938.69	44.38	23.96
2023-07-01 23:40:00	940.6	54.51	25.44	938.73	45.36	23.62
2023-07-01 23:50:00	940.61	54.28	25.46	938.73	45.16	23.67
2023-07-02	940.67	54.06	25.49	938.85	44.66	23.82
2023-07-02 00:10:00	940.73	53.98	25.51	938.88	44.35	23.9
2023-07-02 00:20:00	940.81	53.98	25.52	939.01	44.85	23.78
2023-07-02 00:30:00	940.81	53.86	25.54	939.03	46.33	23.66
2023-07-02 00:40:00	940.85	53.83	25.56	939.03	48.53	23.46
2023-07-02 00:50:00	940.9	53.75	25.58	939.09	49.88	23.5
2023-07-02 01:00:00	940.98	53.7	25.59	939.19	52.03	23.11
2023-07-02 01:10:00	941.02	53.59	25.61	939.19	53.26	23.18
2023-07-02 01:20:00	941.05	53.46	25.62	939.19	55.12	22.68
2023-07-02 01:30:00	941.1	53.45	25.64	939.19	55.82	22.49
2023-07-02 01:40:00	941.12	53.5	25.65	939.19	55.61	22.45
2023-07-02 01:50:00	941.11	53.52	25.66	939.19	57.62	22.07
2023-07-02 02:00:00	941.12	53.57	25.68	939.19	58.93	21.68
2023-07-02 02:10:00	941.11	53.62	25.68	939.19	59.47	21.2
2023-07-02 02:20:00	941.06	53.62	25.69	939.19	60.07	20.9
2023-07-02 02:30:00	941.02	53.6	25.7	939.19	60.6	20.79
2023-07-02 02:40:00	940.99	53.53	25.7	939.19	61.39	20.93
2023-07-02 02:50:00	941.03	53.59	25.7	939.19	61.32	21.05
2023-07-02 03:00:00	941.07	53.5	25.72	939.19	62.25	20.66
2023-07-02 03:10:00	941.12	53.44	25.72	939.19	63.07	20.46
2023-07-02 03:20:00	941.12	53.43	25.73	939.19	62.32	20.47
2023-07-02 03:30:00	941.13	53.5	25.73	939.19	63.6	20.23
2023-07-02 03:40:00	941.07	53.5	25.73	939.19	64.23	20.13
2023-07-02 03:50:00	940.99	53.44	25.73	939.19	66.58	19.45
2023-07-02 04:00:00	940.91	53.37	25.73	939.17	68.88	18.89
2023-07-02 04:10:00	940.88	53.37	25.73	939.12	73.29	18.17
2023-07-02 04:20:00	940.84	53.36	25.73	938.99	74.6	18.11
2023-07-02 04:30:00	940.81	53.32	25.73	938.99	70.39	18.6
2023-07-02 04:40:00	940.86	53.36	25.73	939.03	69.49	18.55
2023-07-02 04:50:00	940.82	53.25	25.73	939.03	72.39	18.05
2023-07-02 05:00:00	940.82	53.32	25.72	939	75.54	17.55
2023-07-02 05:10:00	940.72	53.32	25.72	938.88	75.31	17.81
2023-07-02 05:20:00	940.67	53.25	25.71	938.88	73.76	18.11
2023-07-02 05:30:00	940.65	53.24	25.7	938.88	77.51	17.22
2023-07-02 05:40:00	940.64	53.26	25.7	938.83	79.62	16.72
2023-07-02 05:50:00	940.67	53.28	25.7	938.88	80.11	16.73
2023-07-02 06:00:00	940.75	53.25	25.68	938.88	79.5	16.82
2023-07-02 06:10:00	940.72	53.19	25.68	938.88	78.04	16.86
2023-07-02 06:20:00	940.73	53.18	25.67	938.92	77.76	16.87
2023-07-02 06:30:00	940.83	53.25	25.66	939.01	78.35	16.78
2023-07-02 06:40:00	940.87	53.24	25.65	939.03	79.55	16.73
2023-07-02 06:50:00	940.92	53.32	25.64	939.16	81.49	16.34
2023-07-02 07:00:00	940.94	53.28	25.62	939.19	82.62	16.26
2023-07-02 07:10:00	941.01	53.35	25.62	939.19	83.06	16.19
2023-07-02 07:20:00	940.98	53.38	25.6	939.19	79.1	16.57
2023-07-02 07:30:00	940.94	53.39	25.59	939.19	76.64	17.09
2023-07-02 07:40:00	941.03	53.48	25.58	939.19	76.07	17.33
2023-07-02 07:50:00	941.12	53.49	25.56	939.2	72.45	18.05
2023-07-02 08:00:00	941.15	53.52	25.55	939.29	68.66	18.71
2023-07-02 08:10:00	941.27	53.57	25.53	939.47	67.52	18.94
2023-07-02 08:20:00	941.33	53.57	25.52	939.55	70.94	18.85
2023-07-02 08:30:00	941.41	53.55	25.51	939.65	72.89	18.63
2023-07-02 08:40:00	941.53	53.62	25.5	939.65	69.32	19.06
2023-07-02 08:50:00	941.53	53.69	25.49	939.65	66.19	19.54
2023-07-02 09:00:00	941.51	53.74	25.47	939.65	68.41	19.52
2023-07-02 09:10:00	941.46	53.74	25.45	939.65	65.84	19.82
2023-07-02 09:20:00	941.47	53.82	25.44	939.65	63.67	20.33
2023-07-02 09:30:00	941.46	53.87	25.42	939.65	61.9	20.89
2023-07-02 09:40:00	941.43	53.94	25.4	939.65	59.62	21.58
2023-07-02 09:50:00	941.37	54.02	25.39	939.65	57.83	22.12
2023-07-02 10:00:00	941.36	54.11	25.37	939.65	56.05	22.72
2023-07-02 10:10:00	941.37	54.21	25.36	939.65	55.09	23.01
2023-07-02 10:20:00	941.36	54.35	25.34	939.65	53.04	23.72
2023-07-02 10:30:00	941.33	54.44	25.32	939.57	52.63	23.77
2023-07-02 10:40:00	941.3	54.55	25.31	939.5	50.43	24.71
2023-07-02 10:50:00	941.24	54.67	25.29	939.5	50.14	24.77
2023-07-02 11:00:00	941.22	54.78	25.28	939.44	48.12	25.59
2023-07-02 11:10:00	941.19	54.91	25.26	939.38	47.38	25.77
2023-07-02 11:20:00	941.13	55.02	25.25	939.34	45.41	26.44
2023-07-02 11:30:00	941.09	55.1	25.23	939.34	43.58	26.99
2023-07-02 11:40:00	941.07	55.23	25.21	939.21	42.82	27.08
2023-07-02 11:50:00	941.07	55.34	25.2	939.19	41.9	27.52
2023-07-02 12:00:00	941.01	55.43	25.19	939.19	40.72	27.95
2023-07-02 12:10:00	941.02	55.56	25.18	939.19	40.62	27.79
2023-07-02 12:20:00	941.01	55.61	25.17	939.19	38.74	28.52
2023-07-02 12:30:00	940.98	55.71	25.15	939.19	37.68	28.88
2023-07-02 12:40:00	940.96	55.75	25.15	939.19	36.68	28.95
2023-07-02 12:50:00	940.99	55.85	25.13	939.19	35.2	29.19
2023-07-02 13:00:00	940.99	55.95	25.12	939.19	34.08	29.97
2023-07-02 13:10:00	940.95	55.83	25.11	939.19	33.93	29.85
2023-07-02 13:20:00	940.85	55.95	25.1	939.11	32.56	30.09
2023-07-02 13:30:00	940.79	55.92	25.1	939.03	32.04	30.27
2023-07-02 13:40:00	940.76	55.9	25.1	938.99	31.79	30.38
2023-07-02 13:50:00	940.75	56.08	25.09	938.96	31.37	30.81
2023-07-02 14:00:00	940.72	56.14	25.08	938.87	30.16	31.32
2023-07-02 14:10:00	940.61	56.03	25.08	938.73	28.62	31.82
2023-07-02 14:20:00	940.49	55.8	25.08	938.71	26.88	31.81
2023-07-02 14:30:00	940.36	55.29	25.08	938.59	27.39	31.91
2023-07-02 14:40:00	940.26	55.61	25.08	938.58	27.87	31.72
2023-07-02 14:50:00	940.25	55.68	25.08	938.55	28.12	31.7
2023-07-02 15:00:00	940.19	55.69	25.08	938.42	29.34	31.13
2023-07-02 15:10:00	940.08	55.71	25.09	938.28	27.77	32.1
2023-07-02 15:20:00	940.03	55.74	25.1	938.24	28.36	31.67
2023-07-02 15:30:00	939.92	55.65	25.1	938.08	28.69	31.13
2023-07-02 15:40:00	939.83	55.49	25.1	937.96	26.77	32.58
2023-07-02 15:50:00	939.72	55.23	25.1	937.96	27.22	32.17
2023-07-02 16:00:00	939.65	55.13	25.12	937.85	27	32.45
2023-07-02 16:10:00	939.6	55	25.13	937.81	26.42	32.22
2023-07-02 16:20:00	939.67	54.79	25.14	937.79	25.5	33.36
2023-07-02 16:30:00	939.58	54.62	25.15	937.77	24.68	33.12
2023-07-02 16:40:00	939.51	54.54	25.17	937.7	24.98	33.37
2023-07-02 16:50:00	939.41	54.48	25.19	937.65	25.42	33
2023-07-02 17:00:00	939.41	54.28	25.19	937.52	25.19	33.16
2023-07-02 17:10:00	939.39	54.15	25.2	937.5	24.55	33.55
2023-07-02 17:20:00	939.4	53.95	25.22	937.5	24.79	33.5
2023-07-02 17:30:00	939.4	53.86	25.24	937.5	24.84	33.56
2023-07-02 17:40:00	939.3	53.79	25.25	937.5	25.07	32.84
2023-07-02 17:50:00	939.3	53.74	25.27	937.5	25.35	33.24
2023-07-02 18:00:00	939.15	53.74	25.3	937.35	24.49	33.69
2023-07-02 18:10:00	939.16	53.71	25.32	937.34	25.1	33.54
2023-07-02 18:20:00	939.12	53.62	25.34	937.28	26.17	32.64
2023-07-02 18:30:00	939	53.53	25.36	937.14	26.73	32.5
2023-07-02 18:40:00	938.99	53.6	25.39	937.06	26.16	33
2023-07-02 18:50:00	938.96	53.74	25.41	937.03	27.33	31.84
2023-07-02 19:00:00	938.94	53.86	25.44	937.03	28.11	31.68
2023-07-02 19:10:00	938.9	53.96	25.46	937.03	28.8	31.55
2023-07-02 19:20:00	938.89	54.06	25.49	937.03	29.26	31.4
2023-07-02 19:30:00	938.9	54.11	25.51	937.03	29.89	31.17
2023-07-02 19:40:00	938.89	54.18	25.54	937.03	29.26	30.96
2023-07-02 19:50:00	938.84	54.26	25.57	936.99	29.77	30.81
2023-07-02 20:00:00	938.79	54.39	25.6	936.88	30.85	30.66
2023-07-02 20:10:00	938.85	54.53	25.63	936.96	31.04	30.55
2023-07-02 20:20:00	938.82	54.66	25.65	936.94	31.24	30.48
2023-07-02 20:30:00	938.74	54.82	25.69	936.87	31.63	30.75
2023-07-02 20:40:00	938.79	54.94	25.71	936.9	32.45	30.99
2023-07-02 20:50:00	938.94	55.07	25.75	937.06	35.1	29.88
2023-07-02 21:00:00	938.93	55.18	25.77	937.11	36.61	29.51
2023-07-02 21:10:00	938.98	55.34	25.79	937.19	37.61	29.11
2023-07-02 21:20:00	939.05	55.42	25.82	937.21	39.35	28.49
2023-07-02 21:30:00	939.1	55.48	25.85	937.24	40.29	28.04
2023-07-02 21:40:00	939.09	55.43	25.88	937.31	41.67	27.64
2023-07-02 21:50:00	939.07	55.35	25.9	937.19	43.35	27.14
2023-07-02 22:00:00	939.12	55.22	25.92	937.31	45.11	26.7
2023-07-02 22:10:00	939.1	55.22	25.95	937.23	46.57	26.26
2023-07-02 22:20:00	939.09	55.18	25.97	937.21	47.14	25.98
2023-07-02 22:30:00	939.28	55.22	25.99	937.43	48.27	25.72
2023-07-02 22:40:00	939.46	55.22	26.01	937.58	49.58	25.56
2023-07-02 22:50:00	939.62	55.31	26.03	937.79	51.43	25.19
2023-07-02 23:00:00	939.63	55.34	26.05	937.74	53.57	24.71
2023-07-02 23:10:00	939.71	55.34	26.07	937.9	52.75	24.86
2023-07-02 23:20:00	939.84	55.41	26.09	937.95	51.78	24.93
2023-07-02 23:30:00	939.96	55.5	26.1	938.07	51.87	24.89
2023-07-02 23:40:00	940.04	55.59	26.12	938.25	53.19	24.71
2023-07-02 23:50:00	940.17	55.59	26.13	938.31	54.46	24.47
2023-07-03	940.17	55.59	26.15	938.41	55.88	24.1
2023-07-03 00:10:00	940.23	55.59	26.16	938.42	58.55	23.4
2023-07-03 00:20:00	940.28	55.59	26.18	938.53	58.61	23.62
2023-07-03 00:30:00	940.31	55.59	26.18	938.58	60.53	23.4
2023-07-03 00:40:00	940.36	55.59	26.2	938.58	62.26	23.31
2023-07-03 00:50:00	940.33	55.59	26.21	938.57	62.46	23.34
2023-07-03 01:00:00	940.32	55.68	26.22	938.57	61.33	23.57
2023-07-03 01:10:00	940.3	55.72	26.23	938.57	61.65	23.46
2023-07-03 01:20:00	940.3	55.82	26.24	938.57	63.22	23.07
2023-07-03 01:30:00	940.28	55.84	26.24	938.57	63.12	23.02
2023-07-03 01:40:00	940.26	55.91	26.24	938.57	65.34	22.44
2023-07-03 01:50:00	940.29	55.89	26.24	938.57	68.59	21.63
2023-07-03 02:00:00	940.3	55.96	26.24	938.53	68.33	21.69
2023-07-03 02:10:00	940.23	55.96	26.24	938.41	68.85	21.64
2023-07-03 02:20:00	940.29	55.96	26.24	938.41	66.68	22.18
2023-07-03 02:30:00	940.24	55.96	26.24	938.41	66.41	22.19
2023-07-03 02:40:00	940.2	55.98	26.24	938.41	68.78	21.64
2023-07-03 02:50:00	940.15	56.08	26.24	938.26	68.61	21.64
2023-07-03 03:00:00	940.17	56.08	26.24	938.35	70.02	21.25
2023-07-03 03:10:00	940.2	56.08	26.24	938.36	71.64	20.88
2023-07-03 03:20:00	940.09	56.08	26.24	938.26	72.91	20.46
2023-07-03 03:30:00	939.96	56.1	26.24	938.01	71.83	20.58
2023-07-03 03:40:00	939.86	56.16	26.24	937.96	70.49	20.79
2023-07-03 03:50:00	939.79	56.15	26.24	937.95	72.41	20.37
2023-07-03 04:00:00	939.72	56.14	26.24	937.95	75.76	19.65
2023-07-03 04:10:00	939.69	56.14	26.24	937.89	75.26	19.77
2023-07-03 04:20:00	939.67	56.18	26.24	937.84	75.53	19.66
2023-07-03 04:30:00	939.64	56.2	26.24	937.79	77.67	19.2
2023-07-03 04:40:00	939.59	56.2	26.24	937.77	78.04	19.08
2023-07-03 04:50:00	939.55	56.2	26.24	937.76	78.6	18.95
2023-07-03 05:00:00	939.51	56.2	26.24	937.64	80.23	18.59
2023-07-03 05:10:00	939.5	56.2	26.23	937.64	80.22	18.62
2023-07-03 05:20:00	939.55	56.2	26.22	937.7	77.58	19.11
2023-07-03 05:30:00	939.48	56.2	26.21	937.58	79.48	18.75
2023-07-03 05:40:00	939.51	56.2	26.2	937.64	79.45	18.63
2023-07-03 05:50:00	939.48	56.2	26.19	937.63	82.77	18.05
2023-07-03 06:00:00	939.41	56.2	26.18	937.51	82.92	18.2
2023-07-03 06:10:00	939.42	56.2	26.17	937.53	82.34	18.21
2023-07-03 06:20:00	939.43	56.27	26.16	937.5	80.57	18.4
2023-07-03 06:30:00	939.42	56.22	26.15	937.5	81.4	18.38
2023-07-03 06:40:00	939.47	56.27	26.13	937.6	83.22	17.98
2023-07-03 06:50:00	939.49	56.24	26.13	937.64	86.16	17.61
2023-07-03 07:00:00	939.48	56.26	26.11	937.63	86.59	17.66
2023-07-03 07:10:00	939.5	56.28	26.09	937.63	85.04	17.68
2023-07-03 07:20:00	939.58	56.31	26.09	937.74	86.22	17.27
2023-07-03 07:30:00	939.67	56.31	26.07	937.79	86.8	17.19
2023-07-03 07:40:00	939.69	56.32	26.06	937.85	86.36	17.27
2023-07-03 07:50:00	939.78	56.32	26.05	937.94	83.68	17.92
2023-07-03 08:00:00	939.83	56.34	26.03	937.95	82.02	18.36
2023-07-03 08:10:00	939.86	56.33	26.02	937.96	80.79	18.53
2023-07-03 08:20:00	939.91	56.4	26	938.1	79.91	18.65
2023-07-03 08:30:00	939.97	56.43	25.99	938.14	78.78	19.02
2023-07-03 08:40:00	940.05	56.45	25.98	938.26	76.62	19.47
2023-07-03 08:50:00	940.09	56.47	25.96	938.33	75.59	19.61
2023-07-03 09:00:00	940.16	56.58	25.94	938.41	73.64	20.07
2023-07-03 09:10:00	940.19	56.63	25.93	938.41	72.06	20.53
2023-07-03 09:20:00	940.17	56.7	25.91	938.41	70.19	21.05
2023-07-03 09:30:00	940.28	56.76	25.9	938.56	69.49	21.13
2023-07-03 09:40:00	940.35	56.84	25.88	938.57	67.85	21.49
2023-07-03 09:50:00	940.4	56.93	25.86	938.57	65.98	22.06
2023-07-03 10:00:00	940.39	56.98	25.85	938.57	65.44	22.39
2023-07-03 10:10:00	940.4	57.06	25.83	938.57	64.84	22.65
2023-07-03 10:20:00	940.41	57.17	25.81	938.57	61.95	23.42
2023-07-03 10:30:00	940.45	57.22	25.79	938.61	58.75	24.06
2023-07-03 10:40:00	940.54	57.33	25.78	938.72	56.81	24.29
2023-07-03 10:50:00	940.6	57.44	25.77	938.73	56.39	24.3
2023-07-03 11:00:00	940.6	57.44	25.76	938.77	53.44	25
2023-07-03 11:10:00	940.53	57.52	25.73	938.72	52.74	25.26
2023-07-03 11:20:00	940.5	57.56	25.72	938.73	51.81	25.69
2023-07-03 11:30:00	940.58	57.62	25.7	938.81	50.36	26.09
2023-07-03 11:40:00	940.64	57.64	25.68	938.87	50.65	26.2
2023-07-03 11:50:00	940.6	57.68	25.67	938.87	48.77	26.8
2023-07-03 12:00:00	940.62	57.68	25.65	938.87	48.95	26.74
2023-07-03 12:10:00	940.62	57.72	25.64	938.87	46.38	27.55
2023-07-03 12:20:00	940.66	57.77	25.62	938.88	46.2	27.67
2023-07-03 12:30:00	940.69	57.8	25.62	938.92	45.6	28.05
2023-07-03 12:40:00	940.78	57.81	25.6	939.02	45.03	28.12
2023-07-03 12:50:00	940.78	57.81	25.59	939.1	45.59	27.89
2023-07-03 13:00:00	940.74	57.81	25.58	939.03	44.38	28.41
2023-07-03 13:10:00	940.72	57.83	25.56	938.98	43.82	28.51
2023-07-03 13:20:00	940.67	57.81	25.55	938.88	43.05	28.52
2023-07-03 13:30:00	940.64	57.86	25.54	938.88	41.47	29.49
2023-07-03 13:40:00	940.69	57.86	25.53	938.87	41.53	29.04
2023-07-03 13:50:00	940.65	57.84	25.53	938.87	39.91	29.44
2023-07-03 14:00:00	940.67	57.78	25.51	938.86	38.47	30.03
2023-07-03 14:10:00	940.61	57.7	25.51	938.76	37.48	29.97
2023-07-03 14:20:00	940.53	57.68	25.51	938.71	37.24	29.87
2023-07-03 14:30:00	940.43	57.68	25.51	938.57	35.66	30.22
2023-07-03 14:40:00	940.39	57.6	25.51	938.57	36.73	30.25
2023-07-03 14:50:00	940.37	57.48	25.51	938.57	34.35	30.85
2023-07-03 15:00:00	940.32	57.22	25.51	938.57	32.98	31.01
2023-07-03 15:10:00	940.31	57.23	25.51	938.57	31.49	30.76
2023-07-03 15:20:00	940.2	57.09	25.51	938.43	31.47	31.16
2023-07-03 15:30:00	940.19	56.73	25.51	938.41	28.36	31.53
2023-07-03 15:40:00	940.16	56.44	25.51	938.41	28.36	31.21
2023-07-03 15:50:00	940.15	56.04	25.51	938.39	28.57	31.21
2023-07-03 16:00:00	940.1	55.72	25.51	938.33	28.21	31.37
2023-07-03 16:10:00	940.04	55.49	25.53	938.25	26.78	31.81
2023-07-03 16:20:00	940.03	55.01	25.53	938.22	26.38	31.68
2023-07-03 16:30:00	939.92	54.64	25.54	938.09	25.23	31.99
2023-07-03 16:40:00	939.85	54.48	25.55	938	25.62	31.98
2023-07-03 16:50:00	939.8	54.34	25.56	937.95	27.69	31.45
2023-07-03 17:00:00	939.72	54.05	25.58	937.94	26.59	31.65
2023-07-03 17:10:00	939.71	53.99	25.59	937.95	29.5	31.51
2023-07-03 17:20:00	939.7	53.9	25.6	937.95	29.93	31.18
2023-07-03 17:30:00	939.65	53.86	25.62	937.91	29.31	31.81
2023-07-03 17:40:00	939.57	53.86	25.63	937.77	29.82	31.43
2023-07-03 17:50:00	939.44	53.71	25.64	937.6	27.38	32.07
2023-07-03 18:00:00	939.39	53.56	25.66	937.53	27.66	32.34
2023-07-03 18:10:00	939.39	53.43	25.68	937.54	28.66	31.84
2023-07-03 18:20:00	939.25	53.37	25.69	937.5	29.21	31.9
2023-07-03 18:30:00	939.25	53.36	25.71	937.5	29.01	32.14
2023-07-03 18:40:00	939.25	53.24	25.73	937.49	29.98	31.95
2023-07-03 18:50:00	939.17	53.21	25.76	937.36	29.91	31.27
2023-07-03 19:00:00	939.1	53.21	25.78	937.35	29.23	31.83
2023-07-03 19:10:00	939.17	53.19	25.79	937.36	29.36	31.59
2023-07-03 19:20:00	939.21	53.01	25.82	937.43	29.78	31.3
2023-07-03 19:30:00	939.25	53.05	25.84	937.49	29.87	31.09
2023-07-03 19:40:00	939.23	53	25.86	937.5	29.44	31.04
2023-07-03 19:50:00	939.25	53.08	25.89	937.5	29.08	30.88
2023-07-03 20:00:00	939.27	53.19	25.91	937.5	28.8	31.01
2023-07-03 20:10:00	939.29	53.02	25.95	937.5	28.56	30.68
2023-07-03 20:20:00	939.38	53	25.97	937.54	28.02	30.21
2023-07-03 20:30:00	939.46	52.93	26	937.62	28.67	29.51
2023-07-03 20:40:00	939.56	52.88	26.03	937.65	28.33	29.51
2023-07-03 20:50:00	939.7	52.8	26.05	937.89	29.21	29.27
2023-07-03 21:00:00	939.78	52.75	26.08	937.95	31.76	28.65
2023-07-03 21:10:00	939.87	52.75	26.11	937.95	32.76	28.32
2023-07-03 21:20:00	939.94	52.73	26.14	938.06	33.03	28.25
2023-07-03 21:30:00	939.98	52.76	26.16	938.11	34.5	27.94
2023-07-03 21:40:00	940.09	52.76	26.19	938.27	35.81	27.7
2023-07-03 21:50:00	940.21	52.88	26.22	938.44	37.16	27.39
2023-07-03 22:00:00	940.38	52.94	26.24	938.57	38.63	27
2023-07-03 22:10:00	940.46	53	26.24	938.57	40.16	26.58
2023-07-03 22:20:00	940.56	53.12	26.27	938.66	41.04	26.2
2023-07-03 22:30:00	940.65	53.2	26.3	938.8	41.51	25.89
2023-07-03 22:40:00	940.8	53.26	26.33	938.95	41.77	25.55
2023-07-03 22:50:00	940.93	53.35	26.36	939.12	41.52	25.26
2023-07-03 23:00:00	941.05	53.37	26.37	939.19	41.62	24.95
2023-07-03 23:10:00	941.21	53.37	26.4	939.32	42.14	24.6
2023-07-03 23:20:00	941.33	53.38	26.42	939.48	42.65	24.28
2023-07-03 23:30:00	941.42	53.49	26.44	939.61	43.53	24
2023-07-03 23:40:00	941.48	53.52	26.46	939.65	44.68	23.79
2023-07-03 23:50:00	941.57	53.63	26.47	939.65	45.83	23.56
2023-07-04	941.7	53.73	26.49	939.75	46.98	23.34
2023-07-04 00:10:00	941.78	53.78	26.5	939.89	48.56	22.89
2023-07-04 00:20:00	941.88	53.86	26.52	940.05	49.06	22.61
2023-07-04 00:30:00	941.96	53.97	26.53	940.1	49.87	22.22
2023-07-04 00:40:00	942	54.01	26.54	940.19	49.95	21.98
2023-07-04 00:50:00	942.05	54.11	26.55	940.23	50.53	21.67
2023-07-04 01:00:00	942.11	54.11	26.56	940.25	51.23	21.34
2023-07-04 01:10:00	942.14	54.11	26.57	940.25	52	21.19
2023-07-04 01:20:00	942.02	54.11	26.58	940.25	53.09	21.07
2023-07-04 01:30:00	942.01	54.22	26.6	940.23	54.27	20.88
2023-07-04 01:40:00	941.98	54.24	26.61	940.12	55.5	20.6
2023-07-04 01:50:00	941.92	54.24	26.61	940.1	56.76	20.39
2023-07-04 02:00:00	941.95	54.24	26.61	940.1	57.72	20.24
2023-07-04 02:10:00	941.98	54.24	26.61	940.1	58.82	20
2023-07-04 02:20:00	941.94	54.34	26.61	940.1	60.18	19.7
2023-07-04 02:30:00	941.92	54.36	26.61	940.13	61.62	19.34
2023-07-04 02:40:00	941.95	54.45	26.61	940.22	62.74	19.08
2023-07-04 02:50:00	942	54.48	26.61	940.25	66.48	18.01
2023-07-04 03:00:00	941.98	54.48	26.61	940.19	67.88	17.75
2023-07-04 03:10:00	941.98	54.41	26.6	940.17	69.16	17.51
2023-07-04 03:20:00	941.97	54.38	26.59	940.22	69.93	17.39
2023-07-04 03:30:00	941.99	54.36	26.58	940.25	72.55	16.77
2023-07-04 03:40:00	942.02	54.22	26.57	940.24	70.89	17.2
2023-07-04 03:50:00	942.04	54.09	26.56	940.25	71	17.06
2023-07-04 04:00:00	942.08	53.89	26.55	940.25	73.69	16.45
2023-07-04 04:10:00	942.06	53.79	26.54	940.25	74.94	16.27
2023-07-04 04:20:00	942.05	53.71	26.53	940.25	73.41	16.64
2023-07-04 04:30:00	942.07	53.65	26.52	940.25	72.93	16.66
2023-07-04 04:40:00	942.09	53.61	26.51	940.25	73.72	16.55
2023-07-04 04:50:00	942.06	53.54	26.5	940.25	73.83	16.45
2023-07-04 05:00:00	942	53.54	26.49	940.25	75.61	16.01
2023-07-04 05:10:00	942.04	53.36	26.48	940.25	75.52	16.11
2023-07-04 05:20:00	942.03	53.36	26.46	940.25	75.58	16
2023-07-04 05:30:00	942.03	53.28	26.45	940.25	75.21	15.96
2023-07-04 05:40:00	942.04	53.3	26.43	940.25	75.12	15.95
2023-07-04 05:50:00	942.03	53.18	26.41	940.25	79.13	15.11
2023-07-04 06:00:00	942.08	53.23	26.4	940.25	81.53	15.05
2023-07-04 06:10:00	942.17	53.26	26.38	940.25	82.43	14.6
2023-07-04 06:20:00	942.18	53.2	26.37	940.25	80.35	14.86
2023-07-04 06:30:00	942.12	53.2	26.35	940.25	79.2	14.79
2023-07-04 06:40:00	942.09	53.11	26.33	940.25	79.93	14.65
2023-07-04 06:50:00	942.1	53.19	26.31	940.25	79.76	14.59
2023-07-04 07:00:00	942.08	53.2	26.28	940.25	79.99	14.48
2023-07-04 07:10:00	942.15	53.19	26.25	940.25	80.31	14.36
2023-07-04 07:20:00	942.16	53.21	26.24	940.25	80.38	14.32
2023-07-04 07:30:00	942.13	53.22	26.24	940.25	80.34	14.26
2023-07-04 07:40:00	942.04	53.25	26.22	940.25	79.68	14.59
2023-07-04 07:50:00	942.11	53.34	26.19	940.25	79.43	14.78
2023-07-04 08:00:00	942.18	53.13	26.17	940.36	79.07	15.16
2023-07-04 08:10:00	942.25	51.98	26.14	940.41	76.79	15.83
2023-07-04 08:20:00	942.36	52.71	26.12	940.56	75.14	16.22
2023-07-04 08:30:00	942.44	52.64	26.1	940.72	74.45	16.45
2023-07-04 08:40:00	942.49	52.67	26.07	940.72	73.55	16.7
2023-07-04 08:50:00	942.52	52.74	26.05	940.72	73.32	16.79
2023-07-04 09:00:00	942.58	52.76	26.04	940.72	72.45	16.91
2023-07-04 09:10:00	942.56	52.76	26.02	940.72	71.38	17.18
2023-07-04 09:20:00	942.58	52.76	26	940.72	70	17.54
2023-07-04 09:30:00	942.57	52.81	25.98	940.72	68.69	17.99
2023-07-04 09:40:00	942.57	52.88	25.96	940.72	65.95	18.71
2023-07-04 09:50:00	942.7	52.88	25.94	940.92	64.05	19.16
2023-07-04 10:00:00	942.7	52.91	25.92	940.88	62.29	19.78
2023-07-04 10:10:00	942.63	52.98	25.9	940.88	60.44	20.41
2023-07-04 10:20:00	942.64	53.03	25.88	940.84	59.77	20.82
2023-07-04 10:30:00	942.64	53.12	25.86	940.81	60.63	20.8
2023-07-04 10:40:00	942.67	53.23	25.85	940.83	59.81	21.03
2023-07-04 10:50:00	942.66	53.33	25.83	940.82	58.48	21.37
2023-07-04 11:00:00	942.57	53.45	25.8	940.72	55.61	22.29
2023-07-04 11:10:00	942.44	53.54	25.79	940.72	55.28	22.33
2023-07-04 11:20:00	942.46	53.62	25.77	940.72	52.51	22.85
2023-07-04 11:30:00	942.46	53.64	25.76	940.72	48.09	23.38
2023-07-04 11:40:00	942.47	53.7	25.73	940.72	43.44	23.83
2023-07-04 11:50:00	942.5	53.68	25.71	940.72	38.42	23.8
2023-07-04 12:00:00	942.52	53.72	25.69	940.72	40.29	23.84
2023-07-04 12:10:00	942.59	53.7	25.67	940.72	33.97	24.64
2023-07-04 12:20:00	942.59	52.79	25.65	940.72	30.69	25.14
2023-07-04 12:30:00	942.6	47.08	25.62	940.77	30.03	25.4
2023-07-04 12:40:00	942.61	44.16	25.57	940.86	27.31	25.86
2023-07-04 12:50:00	942.68	43.56	25.52	940.88	28.8	26.05
2023-07-04 13:00:00	942.7	42.66	25.47	940.88	27.5	25.96
2023-07-04 13:10:00	942.68	42.07	25.41	940.88	28.39	26.3
2023-07-04 13:20:00	942.6	41.78	25.37	940.77	27.81	26.77
2023-07-04 13:30:00	942.55	40.92	25.32	940.72	27.23	26.96
2023-07-04 13:40:00	942.46	42.58	25.3	940.72	24.97	26.96
2023-07-04 13:50:00	942.42	44.27	25.28	940.71	23.55	27.56
2023-07-04 14:00:00	942.43	44.67	25.27	940.72	23.13	27.39
2023-07-04 14:10:00	942.4	44.95	25.25	940.68	24.13	27.63
2023-07-04 14:20:00	942.4	45.19	25.25	940.6	24.84	27.99
2023-07-04 14:30:00	942.32	45.37	25.25	940.56	25.56	27.92
2023-07-04 14:40:00	942.27	45.53	25.25	940.44	24.66	28.03
2023-07-04 14:50:00	942.21	45.59	25.25	940.41	23.66	28.44
2023-07-04 15:00:00	942.11	45.68	25.25	940.33	22.22	28.46
2023-07-04 15:10:00	942.11	45.53	25.25	940.25	20.44	29.09
2023-07-04 15:20:00	942.07	45.65	25.25	940.25	19.84	29.08
2023-07-04 15:30:00	942.07	45.55	25.25	940.25	19.86	29.07
2023-07-04 15:40:00	941.98	45.21	25.25	940.25	18.69	29.43
2023-07-04 15:50:00	942.01	44.97	25.25	940.25	19.17	29.19
2023-07-04 16:00:00	941.98	45.03	25.25	940.25	19.3	29.23
2023-07-04 16:10:00	941.91	45.23	25.26	940.25	19.6	29.55
2023-07-04 16:20:00	941.9	45.31	25.3	940.22	20.84	29.44
2023-07-04 16:30:00	941.89	45.86	25.37	940.14	20.4	29.94
2023-07-04 16:40:00	941.9	44.71	25.41	940.14	20.09	29.72
2023-07-04 16:50:00	941.89	43.82	25.49	940.16	19.8	30.07
2023-07-04 17:00:00	941.81	43.72	25.54	940.09	19.16	30.03
2023-07-04 17:10:00	941.67	42.3	25.61	939.94	19.51	29.56
2023-07-04 17:20:00	941.65	41.67	25.69	939.87	19.87	29.77
2023-07-04 17:30:00	941.58	40.31	25.73	939.77	20.29	29.95
2023-07-04 17:40:00	941.52	39.23	25.78	939.65	21.1	29.85
2023-07-04 17:50:00	941.38	39.83	25.84	939.65	21.35	30.05
2023-07-04 18:00:00	941.25	41.32	25.91	939.51	21.32	30.29
2023-07-04 18:10:00	941.17	42.75	25.96	939.4	20.8	30.41
2023-07-04 18:20:00	941.23	42.92	26.01	939.41	20.92	30.41
2023-07-04 18:30:00	941.12	42.79	26.07	939.34	20.09	30.18
2023-07-04 18:40:00	941.08	43.09	26.1	939.25	19.52	29.98
2023-07-04 18:50:00	941.1	41.74	26.13	939.28	20.04	30.03
2023-07-04 19:00:00	941.07	41.71	26.15	939.25	20.99	29.79
2023-07-04 19:10:00	941	41.47	26.19	939.19	19.84	29.82
2023-07-04 19:20:00	940.95	42.43	26.24	939.19	21.36	29.8
2023-07-04 19:30:00	940.97	40.25	26.28	939.19	23.2	29.49
2023-07-04 19:40:00	941	41.04	26.31	939.19	23.71	29.36
2023-07-04 19:50:00	941.05	41.15	26.36	939.19	24.03	29.02
2023-07-04 20:00:00	941.14	42.08	26.37	939.28	24.09	28.76
2023-07-04 20:10:00	941.15	42.44	26.37	939.31	24.04	28.65
2023-07-04 20:20:00	941.19	42.72	26.37	939.34	24.67	28.25
2023-07-04 20:30:00	941.3	43.02	26.37	939.49	25.3	28.06
2023-07-04 20:40:00	941.36	43.33	26.38	939.57	26.33	27.63
2023-07-04 20:50:00	941.48	43.6	26.38	939.65	26.83	27.33
2023-07-04 21:00:00	941.57	43.87	26.39	939.65	27.53	27.08
2023-07-04 21:10:00	941.64	44.18	26.39	939.8	28.08	26.76
2023-07-04 21:20:00	941.65	44.46	26.39	939.76	28.34	26.34
2023-07-04 21:30:00	941.66	44.78	26.4	939.78	29.13	25.92
2023-07-04 21:40:00	941.71	45.03	26.41	939.81	30.92	25.41
2023-07-04 21:50:00	941.8	45.27	26.41	939.95	31.84	25.03
2023-07-04 22:00:00	941.95	45.53	26.41	940.11	32.72	24.63
2023-07-04 22:10:00	942.12	45.8	26.42	940.25	33.86	24.22
2023-07-04 22:20:00	942.25	46.03	26.43	940.32	35.09	23.79
2023-07-04 22:30:00	942.27	46.26	26.43	940.41	37.12	23.23
2023-07-04 22:40:00	942.3	46.44	26.44	940.43	38.85	22.84
2023-07-04 22:50:00	942.41	46.63	26.45	940.56	39.99	22.52
2023-07-04 23:00:00	942.56	46.81	26.46	940.7	40.78	22.39
2023-07-04 23:10:00	942.72	46.98	26.47	940.72	42.09	22.27
2023-07-04 23:20:00	942.8	47.14	26.48	940.87	43.4	22.19
2023-07-04 23:30:00	942.93	47.3	26.48	941.19	45.98	21.81
2023-07-04 23:40:00	943.15	47.42	26.49	941.34	47.66	21.66
2023-07-04 23:50:00	943.25	47.6	26.5	941.34	48.73	21.56
2023-07-05	943.2	47.7	26.5	941.33	50.73	21.15
2023-07-05 00:10:00	943.29	47.76	26.5	941.49	52.68	20.78
2023-07-05 00:20:00	943.51	47.84	26.5	941.64	54.53	20.36
2023-07-05 00:30:00	943.62	47.97	26.51	941.64	56.9	19.78
2023-07-05 00:40:00	943.51	48.07	26.52	941.66	57.92	19.71
2023-07-05 00:50:00	943.63	48.13	26.52	941.79	59.1	19.6
2023-07-05 01:00:00	943.63	48.21	26.52	941.69	60.66	19.62
2023-07-05 01:10:00	943.56	48.31	26.52	941.66	62.68	19.42
2023-07-05 01:20:00	943.69	48.39	26.52	941.79	64.16	19.28
2023-07-05 01:30:00	943.67	48.51	26.52	941.79	66.49	19.06
2023-07-05 01:40:00	943.71	48.59	26.52	941.79	68.47	18.81
2023-07-05 01:50:00	943.79	48.69	26.51	941.79	69.71	18.6
2023-07-05 02:00:00	943.71	48.79	26.5	941.79	72.04	18.06
2023-07-05 02:10:00	943.69	48.59	26.5	941.79	74.77	17.46
2023-07-05 02:20:00	943.6	48.69	26.5	941.68	74.81	17.35
2023-07-05 02:30:00	943.59	48.8	26.48	941.69	74.05	17.67
2023-07-05 02:40:00	943.5	48.83	26.48	941.55	74.86	17.53
2023-07-05 02:50:00	943.22	48.92	26.48	941.33	76.77	17.2
2023-07-05 03:00:00	943.08	48.81	26.46	941.25	79.31	16.76
2023-07-05 03:10:00	942.91	48.89	26.45	941.03	78.85	16.33
2023-07-05 03:20:00	942.81	48.85	26.44	940.9	82.41	15.2
2023-07-05 03:30:00	942.74	48.84	26.43	940.84	79.83	15.35
2023-07-05 03:40:00	942.72	48.95	26.41	940.75	77.79	15.89
2023-07-05 03:50:00	942.71	49.09	26.41	940.72	79.11	15.83
2023-07-05 04:00:00	942.62	49.04	26.39	940.72	80.44	15.19
2023-07-05 04:10:00	942.58	49.03	26.38	940.72	81.12	15.01
2023-07-05 04:20:00	942.42	49.24	26.37	940.57	81.3	14.87
2023-07-05 04:30:00	942.45	49.26	26.35	940.56	79.45	15.09
2023-07-05 04:40:00	942.41	49.34	26.33	940.56	81.2	14.75
2023-07-05 04:50:00	942.32	49.34	26.31	940.5	81.39	14.52
2023-07-05 05:00:00	942.36	49.34	26.29	940.47	83.34	13.96
2023-07-05 05:10:00	942.24	49.53	26.26	940.35	81.98	14.16
2023-07-05 05:20:00	942.27	49.51	26.24	940.41	82.49	13.99
2023-07-05 05:30:00	942.19	49.56	26.24	940.25	83.66	13.89
2023-07-05 05:40:00	942.14	49.65	26.24	940.29	84.68	13.76
2023-07-05 05:50:00	941.92	49.66	26.22	940.11	82.34	13.93
2023-07-05 06:00:00	941.94	49.75	26.2	940.1	81.86	14.08
2023-07-05 06:10:00	941.9	49.79	26.17	940.08	81.72	14.07
2023-07-05 06:20:00	942.03	49.86	26.15	940.24	82.78	14.02
2023-07-05 06:30:00	942.13	49.93	26.13	940.25	83.92	14.02
2023-07-05 06:40:00	942.03	49.94	26.11	940.21	83.89	13.97
2023-07-05 06:50:00	941.88	49.96	26.09	940.05	84.26	13.86
2023-07-05 07:00:00	941.84	49.99	26.07	940.01	83.48	14.09
2023-07-05 07:10:00	941.97	50.03	26.04	940.18	82.62	14.41
2023-07-05 07:20:00	941.78	50.02	26.02	939.95	81.9	14.68
2023-07-05 07:30:00	941.77	50.05	26	939.98	81.51	15.02
2023-07-05 07:40:00	941.86	50.12	25.98	940.09	80.82	15.1
2023-07-05 07:50:00	941.85	50.15	25.96	940.03	79.94	15.27
2023-07-05 08:00:00	941.69	50.16	25.93	939.88	79.66	15.47
2023-07-05 08:10:00	941.63	48.79	25.91	939.78	79.14	15.7
2023-07-05 08:20:00	941.82	47.24	25.85	939.99	80.34	15.59
2023-07-05 08:30:00	941.93	48.98	25.81	940.12	81.71	15.37
2023-07-05 08:40:00	941.89	48.99	25.78	940.08	80.24	15.53
2023-07-05 08:50:00	941.79	48.95	25.75	939.95	76.31	16.33
2023-07-05 09:00:00	941.85	49	25.72	940.07	75.12	16.73
2023-07-05 09:10:00	941.85	49.13	25.7	940.02	73.69	17.15
2023-07-05 09:20:00	941.74	49.24	25.69	939.97	72.87	17.56
2023-07-05 09:30:00	941.81	49.36	25.68	940.01	70.79	17.97
2023-07-05 09:40:00	941.74	49.52	25.66	939.97	71.22	18
2023-07-05 09:50:00	941.61	49.68	25.64	939.81	68.13	18.46
2023-07-05 10:00:00	941.59	49.93	25.63	939.84	65.27	18.86
2023-07-05 10:10:00	941.51	49.84	25.61	939.65	62.86	19.45
2023-07-05 10:20:00	941.69	50.08	25.6	939.91	63.99	19.47
2023-07-05 10:30:00	941.71	50.2	25.58	939.95	60.64	19.96
2023-07-05 10:40:00	941.62	50.27	25.56	939.86	56.84	20.56
2023-07-05 10:50:00	941.53	50.41	25.55	939.76	52.63	21.6
2023-07-05 11:00:00	941.48	50.43	25.52	939.66	51.88	21.63
2023-07-05 11:10:00	941.44	50.67	25.51	939.65	51.27	21.65
2023-07-05 11:20:00	941.45	50.72	25.5	939.65	50.9	21.97
2023-07-05 11:30:00	941.46	50.88	25.48	939.65	51.6	21.83
2023-07-05 11:40:00	941.5	51.03	25.46	939.65	50.23	22.22
2023-07-05 11:50:00	941.56	51.16	25.45	939.72	49.4	22.51
2023-07-05 12:00:00	941.5	51.15	25.43	939.67	49.52	22.25
2023-07-05 12:10:00	941.37	51.3	25.41	939.64	48.13	22.8
2023-07-05 12:20:00	941.32	51.4	25.4	939.56	46.09	23.42
2023-07-05 12:30:00	941.18	51.4	25.39	939.38	44.55	23.78
2023-07-05 12:40:00	941.07	51.54	25.38	939.28	43.34	24.48
2023-07-05 12:50:00	941.06	50.78	25.36	939.2	40.42	24.49
2023-07-05 13:00:00	941.09	48.22	25.33	939.32	37.55	25.12
2023-07-05 13:10:00	940.98	49.32	25.31	939.18	38.17	25.37
2023-07-05 13:20:00	940.9	49.48	25.29	939.18	39.37	25.54
2023-07-05 13:30:00	940.85	49.69	25.27	939.11	37.1	26.19
2023-07-05 13:40:00	940.73	49.94	25.26	938.93	35.65	26.46
2023-07-05 13:50:00	940.7	50.11	25.25	938.95	35	26.52
2023-07-05 14:00:00	940.6	50.31	25.25	938.85	32.56	27.2
2023-07-05 14:10:00	940.47	50.14	25.23	938.63	30.55	27.4
2023-07-05 14:20:00	940.34	50.26	25.23	938.57	28.63	27.61
2023-07-05 14:30:00	940.2	50.44	25.22	938.41	26.41	28.21
2023-07-05 14:40:00	940.09	50.51	25.21	938.29	25.86	28.23
2023-07-05 14:50:00	940.01	50.47	25.21	938.25	24.7	28.14
2023-07-05 15:00:00	939.93	50.46	25.21	938.13	25.51	28.39
2023-07-05 15:10:00	939.87	50.15	25.2	937.96	24.18	29.14
2023-07-05 15:20:00	939.74	50.24	25.19	937.94	21.58	29.91
2023-07-05 15:30:00	939.71	50.21	25.19	937.94	21.18	29.39
2023-07-05 15:40:00	939.65	50.16	25.19	937.85	20.14	29.58
2023-07-05 15:50:00	939.55	50	25.19	937.68	22.28	28.7
2023-07-05 16:00:00	939.4	50.11	25.19	937.55	20.99	28.17
2023-07-05 16:10:00	939.15	50.14	25.2	937.42	20.97	29.03
2023-07-05 16:20:00	938.98	50.18	25.2	937.19	20.53	29.69
2023-07-05 16:30:00	938.9	50.12	25.21	937.11	21.09	30.21
2023-07-05 16:40:00	938.77	49.63	25.21	936.89	21.41	30.36
2023-07-05 16:50:00	938.7	49.5	25.21	936.87	21.61	30.33
2023-07-05 17:00:00	938.64	49.22	25.21	936.87	21.61	30.41
2023-07-05 17:10:00	938.59	49.02	25.23	936.83	21.44	30.49
2023-07-05 17:20:00	938.47	48.89	25.23	936.68	21.64	30.45
2023-07-05 17:30:00	938.36	48.65	25.24	936.55	22.17	30.62
2023-07-05 17:40:00	938.41	48.26	25.25	936.55	22.87	29.91
2023-07-05 17:50:00	938.27	48.03	25.25	936.4	22.56	30.22
2023-07-05 18:00:00	938.26	47.8	25.27	936.4	22.32	29.5
2023-07-05 18:10:00	938.17	47.55	25.28	936.4	22.47	28.97
2023-07-05 18:20:00	938.22	47.35	25.29	936.4	22.39	29.04
2023-07-05 18:30:00	938.12	47.21	25.3	936.36	25.05	28.99
2023-07-05 18:40:00	938.17	47.08	25.32	936.4	24.9	28.32
2023-07-05 18:50:00	938.3	46.88	25.33	936.46	21.79	28.22
2023-07-05 19:00:00	938.45	46.61	25.34	936.63	22.17	27.6
2023-07-05 19:10:00	938.34	46.4	25.36	936.51	25.5	27.26
2023-07-05 19:20:00	938.12	46.28	25.38	936.29	24.72	27.39
2023-07-05 19:30:00	937.93	46.22	25.4	936.1	24.87	27.33
2023-07-05 19:40:00	937.96	46.22	25.4	936.15	27.64	27.49
2023-07-05 19:50:00	938.1	46.22	25.43	936.33	29.91	26.99
2023-07-05 20:00:00	938.2	46.26	25.45	936.4	30.8	26.66
2023-07-05 20:10:00	938.05	46.36	25.46	936.27	31.67	26.36
2023-07-05 20:20:00	938.06	46.5	25.48	936.25	32.42	26.32
2023-07-05 20:30:00	937.98	46.61	25.5	936.25	32.47	26.5
2023-07-05 20:40:00	938.09	46.73	25.51	936.35	32.41	26.71
2023-07-05 20:50:00	938.17	46.83	25.53	936.4	33.28	26.71
2023-07-05 21:00:00	938.13	46.94	25.55	936.4	33.23	26.64
2023-07-05 21:10:00	938.17	47.03	25.57	936.4	33.12	26.72
2023-07-05 21:20:00	938.2	47.15	25.58	936.4	33.78	26.56
2023-07-05 21:30:00	938.27	47.22	25.6	936.4	34.89	26.25
2023-07-05 21:40:00	938.3	47.33	25.62	936.46	35.89	25.79
2023-07-05 21:50:00	938.35	47.44	25.64	936.56	37.27	25.27
2023-07-05 22:00:00	938.44	47.5	25.65	936.58	38.11	24.78
2023-07-05 22:10:00	938.49	47.65	25.67	936.7	38.98	24.45
2023-07-05 22:20:00	938.55	47.7	25.68	936.72	40.22	24.05
2023-07-05 22:30:00	938.65	47.82	25.7	936.86	41.72	23.58
2023-07-05 22:40:00	938.74	47.98	25.72	936.87	42.7	23.3
2023-07-05 22:50:00	938.86	48.11	25.73	936.94	44.3	22.9
2023-07-05 23:00:00	938.97	48.25	25.75	937.12	45.91	22.58
2023-07-05 23:10:00	939.08	48.37	25.77	937.24	48.36	22.39
2023-07-05 23:20:00	939.18	48.48	25.77	937.35	50.14	22.22
2023-07-05 23:30:00	939.27	48.62	25.79	937.49	51.99	21.79
2023-07-05 23:40:00	939.36	48.76	25.79	937.49	53.57	21.34
2023-07-05 23:50:00	939.44	48.88	25.8	937.49	54.54	21.12
2023-07-06	939.44	49	25.81	937.5	56.61	20.91
2023-07-06 00:10:00	939.41	49.13	25.83	937.5	58.42	20.71
2023-07-06 00:20:00	939.38	49.21	25.83	937.49	60.2	20.39
2023-07-06 00:30:00	939.4	49.34	25.85	937.49	61.55	20.18
2023-07-06 00:40:00	939.42	49.44	25.85	937.49	62.36	20
2023-07-06 00:50:00	939.36	49.56	25.86	937.49	63.29	19.81
2023-07-06 01:00:00	939.41	49.71	25.87	937.49	63.89	19.68
2023-07-06 01:10:00	939.41	49.79	25.88	937.49	64.64	19.51
2023-07-06 01:20:00	939.39	49.88	25.88	937.5	65.66	19.3
2023-07-06 01:30:00	939.47	50	25.88	937.62	66.22	19.17
2023-07-06 01:40:00	939.57	50.04	25.88	937.64	66.68	19.05
2023-07-06 01:50:00	939.62	50.1	25.88	937.68	67.73	18.8
2023-07-06 02:00:00	939.59	50.16	25.88	937.63	68.16	18.71
2023-07-06 02:10:00	939.48	50.22	25.88	937.58	69.23	18.42
2023-07-06 02:20:00	939.46	50.31	25.88	937.56	70.16	18.2
2023-07-06 02:30:00	939.41	50.41	25.88	937.49	70.86	18.04
2023-07-06 02:40:00	939.29	50.52	25.88	937.49	71.29	17.95
2023-07-06 02:50:00	939.22	50.55	25.88	937.42	72.17	17.7
2023-07-06 03:00:00	939.13	50.66	25.88	937.34	72.92	17.51
2023-07-06 03:10:00	939.1	50.73	25.88	937.27	73.34	17.4
2023-07-06 03:20:00	939.09	50.78	25.87	937.18	74	17.25
2023-07-06 03:30:00	939	50.83	25.86	937.13	74.84	17.03
2023-07-06 03:40:00	938.94	50.9	25.86	937.09	75.7	16.82
2023-07-06 03:50:00	938.94	50.88	25.85	937.03	76.55	16.66
2023-07-06 04:00:00	938.86	50.9	25.85	936.93	77.78	16.39
2023-07-06 04:10:00	938.8	50.99	25.84	936.87	78.5	16.23
2023-07-06 04:20:00	938.78	51.03	25.83	936.86	78.76	16.19
2023-07-06 04:30:00	938.72	51.03	25.82	936.87	79.58	15.97
2023-07-06 04:40:00	938.67	51.02	25.81	936.87	81.65	15.51
2023-07-06 04:50:00	938.67	50.99	25.8	936.87	82.63	15.38
2023-07-06 05:00:00	938.63	51.02	25.79	936.87	82.95	15.29
2023-07-06 05:10:00	938.56	51.04	25.79	936.78	83.88	15.1
2023-07-06 05:20:00	938.5	51.05	25.77	936.71	83.45	15.2
2023-07-06 05:30:00	938.5	51.06	25.77	936.71	85.67	14.56
2023-07-06 05:40:00	938.51	50.91	25.76	936.71	86.5	14.78
2023-07-06 05:50:00	938.55	51.06	25.74	936.71	84.84	15.09
2023-07-06 06:00:00	938.6	50.81	25.72	936.78	85.69	14.46
2023-07-06 06:10:00	938.65	50.97	25.7	936.87	88.28	13.84
2023-07-06 06:20:00	938.63	51.06	25.69	936.85	87.99	13.65
2023-07-06 06:30:00	938.55	51.1	25.67	936.71	87.02	13.99
2023-07-06 06:40:00	938.5	51.11	25.65	936.71	86.77	14.05
2023-07-06 06:50:00	938.52	51.11	25.64	936.71	88.42	13.83
2023-07-06 07:00:00	938.5	51.16	25.62	936.66	86.88	14.14
2023-07-06 07:10:00	938.48	51.16	25.6	936.71	89.37	13.99
2023-07-06 07:20:00	938.51	51.13	25.58	936.71	90.26	13.99
2023-07-06 07:30:00	938.51	51.15	25.56	936.71	90.24	14.12
2023-07-06 07:40:00	938.52	51.19	25.54	936.76	88	14.44
2023-07-06 07:50:00	938.53	51.22	25.52	936.73	87.44	13.84
2023-07-06 08:00:00	938.54	51.21	25.51	936.81	86.6	13.98
2023-07-06 08:10:00	938.64	51.06	25.49	936.85	84.98	14.52
2023-07-06 08:20:00	938.77	51	25.46	936.87	83.15	15.13
2023-07-06 08:30:00	938.81	51.11	25.44	936.95	79.99	15.96
2023-07-06 08:40:00	938.84	51.15	25.42	937.03	79.68	16.05
2023-07-06 08:50:00	938.79	51.15	25.4	936.94	77.6	16.43
2023-07-06 09:00:00	938.72	51.15	25.38	936.87	75.87	16.91
2023-07-06 09:10:00	938.69	51.15	25.36	936.87	74.37	17.45
2023-07-06 09:20:00	938.7	51.15	25.33	936.87	73.29	17.7
2023-07-06 09:30:00	938.64	51.15	25.31	936.87	71.66	18.07
2023-07-06 09:40:00	938.63	51.21	25.29	936.87	69.65	18.51
2023-07-06 09:50:00	938.6	51.26	25.27	936.87	68.7	18.84
2023-07-06 10:00:00	938.61	51.28	25.24	936.87	67.39	19.15
2023-07-06 10:10:00	938.56	51.31	25.22	936.83	65.9	19.43
2023-07-06 10:20:00	938.55	51.43	25.19	936.86	64.56	19.77
2023-07-06 10:30:00	938.54	51.58	25.18	936.81	62.99	20.17
2023-07-06 10:40:00	938.48	51.58	25.15	936.71	61.85	20.45
2023-07-06 10:50:00	938.46	51.62	25.13	936.71	60.37	20.91
2023-07-06 11:00:00	938.41	51.74	25.11	936.6	57.82	21.69
2023-07-06 11:10:00	938.31	51.76	25.09	936.55	56.52	22.06
2023-07-06 11:20:00	938.21	51.9	25.07	936.4	54.56	22.68
2023-07-06 11:30:00	938.15	51.98	25.05	936.4	52.88	23.07
2023-07-06 11:40:00	938.11	52.08	25.03	936.4	52.16	23.13
2023-07-06 11:50:00	938.09	52.21	25.01	936.4	48.87	23.78
2023-07-06 12:00:00	938.1	52.26	24.99	936.4	48.26	23.82
2023-07-06 12:10:00	938.08	52.28	24.97	936.4	43.51	23.87
2023-07-06 12:20:00	938.04	52.36	24.95	936.26	40.45	24.73
2023-07-06 12:30:00	938	52.4	24.93	936.24	39.96	24.97
2023-07-06 12:40:00	937.9	52.41	24.92	936.11	39.88	25.75
2023-07-06 12:50:00	937.91	52.38	24.9	936.1	39.97	25.52
2023-07-06 13:00:00	937.89	52.4	24.89	936.1	39	25.93
2023-07-06 13:10:00	937.85	52.37	24.87	936.1	38.62	25.99
2023-07-06 13:20:00	937.78	52.42	24.86	936	37.87	25.76
2023-07-06 13:30:00	937.77	52.4	24.85	935.91	35.92	26.69
2023-07-06 13:40:00	937.72	52.33	24.83	935.87	36.19	26.58
2023-07-06 13:50:00	937.71	52.4	24.82	935.8	32.42	27.35
2023-07-06 14:00:00	937.63	52.42	24.82	935.79	31.46	27.39
2023-07-06 14:10:00	937.54	52.43	24.8	935.79	31.76	27.46
2023-07-06 14:20:00	937.53	52.13	24.8	935.74	29.55	28.04
2023-07-06 14:30:00	937.4	52.12	24.79	935.63	28.77	27.63
2023-07-06 14:40:00	937.35	51.94	24.78	935.58	26.47	28.45
2023-07-06 14:50:00	937.21	51.91	24.78	935.4	26.24	28.68
2023-07-06 15:00:00	937.19	51.74	24.78	935.32	24.44	28.8
2023-07-06 15:10:00	937.07	51.75	24.78	935.32	24.33	29.02
2023-07-06 15:20:00	937.04	51.29	24.77	935.32	24.63	28.54
2023-07-06 15:30:00	936.93	50.69	24.76	935.22	23.83	29.52
2023-07-06 15:40:00	936.91	51.02	24.76	935.17	22.85	29.19
2023-07-06 15:50:00	936.84	51.11	24.76	935.09	21.14	29.61
2023-07-06 16:00:00	936.82	51.02	24.77	935.02	19.36	30.24
2023-07-06 16:10:00	936.77	50.32	24.78	934.95	15.31	29.97
2023-07-06 16:20:00	936.68	49.3	24.78	934.85	15.4	30.13
2023-07-06 16:30:00	936.61	49.72	24.78	934.72	17.96	29.83
2023-07-06 16:40:00	936.56	49.74	24.8	934.71	18.01	30.28
2023-07-06 16:50:00	936.47	49.45	24.8	934.71	18.84	30.18
2023-07-06 17:00:00	936.38	49.08	24.8	934.58	18.51	30.43
2023-07-06 17:10:00	936.36	48.92	24.82	934.56	18.48	30.49
2023-07-06 17:20:00	936.33	48.74	24.82	934.51	18.26	30.52
2023-07-06 17:30:00	936.29	48.4	24.84	934.42	17.91	30.46
2023-07-06 17:40:00	936.11	48.28	24.85	934.29	18.18	30.45
2023-07-06 17:50:00	936.06	47.98	24.86	934.25	17.51	30.3
2023-07-06 18:00:00	936.02	47.9	24.88	934.25	16.52	30.56
2023-07-06 18:10:00	935.93	47.69	24.89	934.13	16.95	30.39
2023-07-06 18:20:00	935.9	47.59	24.91	934.1	16.82	30.61
2023-07-06 18:30:00	935.79	47.31	24.92	933.99	17.22	30.61
2023-07-06 18:40:00	935.77	47.01	24.94	933.94	18.45	29.77
2023-07-06 18:50:00	935.68	46.89	24.96	933.94	19.19	29.46
2023-07-06 19:00:00	935.63	46.82	24.97	933.79	19.53	29.76
2023-07-06 19:10:00	935.56	46.71	24.99	933.77	20.4	30.22
2023-07-06 19:20:00	935.54	46.78	25.02	933.68	21.52	29.75
2023-07-06 19:30:00	935.55	46.71	25.03	933.78	23.4	29.03
2023-07-06 19:40:00	935.52	46.75	25.06	933.7	23.7	29.03
2023-07-06 19:50:00	935.61	46.83	25.08	933.78	23.69	29.32
2023-07-06 20:00:00	935.62	46.86	25.1	933.79	23.59	29.13
2023-07-06 20:10:00	935.67	46.88	25.13	933.81	24.22	28.65
2023-07-06 20:20:00	935.68	46.97	25.15	933.84	24.59	28.46
2023-07-06 20:30:00	935.74	47.08	25.18	933.93	24.75	28.27
2023-07-06 20:40:00	935.84	47.11	25.2	934.02	24.73	28
2023-07-06 20:50:00	935.83	47.21	25.23	934	25.26	27.56
2023-07-06 21:00:00	935.89	47.3	25.26	934.09	25.94	27.15
2023-07-06 21:10:00	935.94	47.42	25.28	934.11	27.15	26.93
2023-07-06 21:20:00	935.94	47.47	25.31	934.15	27.96	26.68
2023-07-06 21:30:00	936.05	47.58	25.33	934.25	28.86	26.43
2023-07-06 21:40:00	936.15	47.7	25.36	934.25	30.83	25.94
2023-07-06 21:50:00	936.21	47.7	25.39	934.31	33.24	25.4
2023-07-06 22:00:00	936.29	47.77	25.41	934.4	35.1	24.89
2023-07-06 22:10:00	936.36	47.83	25.44	934.47	36.59	24.37
2023-07-06 22:20:00	936.51	48.01	25.46	934.68	38.03	23.86
2023-07-06 22:30:00	936.62	48.11	25.49	934.72	39.9	23.48
2023-07-06 22:40:00	936.73	48.28	25.51	934.87	43.91	23.19
2023-07-06 22:50:00	936.88	48.45	25.52	935.02	46.9	22.76
2023-07-06 23:00:00	937.01	48.61	25.55	935.22	49.21	22.34
2023-07-06 23:10:00	937.16	48.76	25.57	935.32	51.18	22.03
2023-07-06 23:20:00	937.3	48.91	25.6	935.41	53.64	21.63
2023-07-06 23:30:00	937.42	49.06	25.62	935.58	55.51	21.41
2023-07-06 23:40:00	937.45	49.21	25.64	935.63	57.01	21.06
2023-07-06 23:50:00	937.44	49.36	25.66	935.63	58.1	20.73
2023-07-07	937.4	49.49	25.68	935.52	58.81	20.44
2023-07-07 00:10:00	937.41	49.62	25.69	935.5	59.93	20.08
2023-07-07 00:20:00	937.48	49.75	25.71	935.58	60.1	19.88
2023-07-07 00:30:00	937.49	49.83	25.72	935.63	60.11	19.7
2023-07-07 00:40:00	937.53	49.93	25.74	935.71	60.05	19.61
2023-07-07 00:50:00	937.64	50.04	25.76	935.79	60.43	19.4
2023-07-07 01:00:00	937.68	50.14	25.77	935.79	61.4	19.16
2023-07-07 01:10:00	937.69	50.18	25.77	935.79	61.92	19.01
2023-07-07 01:20:00	937.62	50.28	25.79	935.79	63.26	18.74
2023-07-07 01:30:00	937.61	50.29	25.79	935.79	64.15	18.56
2023-07-07 01:40:00	937.55	50.29	25.79	935.74	64.62	18.4
2023-07-07 01:50:00	937.53	50.29	25.79	935.74	64.97	18.28
2023-07-07 02:00:00	937.55	50.24	25.8	935.79	66.7	17.89
2023-07-07 02:10:00	937.54	50.16	25.81	935.71	68.09	17.66
2023-07-07 02:20:00	937.44	50.16	25.81	935.63	68.37	17.6
2023-07-07 02:30:00	937.45	50.16	25.81	935.62	68.89	17.46
2023-07-07 02:40:00	937.4	50.06	25.81	935.58	69.43	17.34
2023-07-07 02:50:00	937.37	50.04	25.81	935.48	70.33	17.12
2023-07-07 03:00:00	937.29	49.98	25.81	935.44	71.34	16.95
2023-07-07 03:10:00	937.24	49.95	25.81	935.39	70.72	17.04
2023-07-07 03:20:00	937.2	49.92	25.81	935.31	71.99	16.73
2023-07-07 03:30:00	937.15	49.88	25.81	935.31	72.78	16.53
2023-07-07 03:40:00	937.12	49.86	25.81	935.31	75.34	16
2023-07-07 03:50:00	936.97	49.88	25.8	935.17	75.02	16.06
2023-07-07 04:00:00	936.98	49.83	25.79	935.17	77.43	15.41
2023-07-07 04:10:00	936.95	49.78	25.79	935.17	78.12	15.44
2023-07-07 04:20:00	936.94	49.81	25.79	935.13	78.53	15.46
2023-07-07 04:30:00	936.88	49.83	25.79	935.02	77.47	15.64
2023-07-07 04:40:00	936.76	49.75	25.77	934.91	79.71	15.11
2023-07-07 04:50:00	936.65	49.75	25.77	934.78	79.74	15.12
2023-07-07 05:00:00	936.57	49.75	25.77	934.71	79.78	15.06
2023-07-07 05:10:00	936.53	49.79	25.75	934.71	77.95	15.47
2023-07-07 05:20:00	936.52	49.82	25.74	934.71	78.18	15.33
2023-07-07 05:30:00	936.47	49.88	25.73	934.62	78.44	15.24
2023-07-07 05:40:00	936.39	49.92	25.71	934.49	78.36	15.2
2023-07-07 05:50:00	936.34	50.01	25.7	934.48	80.29	14.73
2023-07-07 06:00:00	936.31	50.01	25.68	934.46	81.1	14.61
2023-07-07 06:10:00	936.28	50.06	25.67	934.4	82.43	14.31
2023-07-07 06:20:00	936.29	50.09	25.66	934.41	83.06	14.23
2023-07-07 06:30:00	936.29	50.14	25.64	934.46	83.73	13.98
2023-07-07 06:40:00	936.26	50.19	25.63	934.4	85.83	13.54
2023-07-07 06:50:00	936.3	50.13	25.62	934.46	87.21	13.28
2023-07-07 07:00:00	936.39	50.15	25.6	934.57	87.55	13.33
2023-07-07 07:10:00	936.45	50.16	25.58	934.71	87.95	13.08
2023-07-07 07:20:00	936.48	50.21	25.56	934.71	87.26	13.05
2023-07-07 07:30:00	936.47	50.21	25.55	934.71	87.48	12.86
2023-07-07 07:40:00	936.44	50.24	25.52	934.71	87.59	12.84
2023-07-07 07:50:00	936.5	50.2	25.51	934.71	87.36	12.89
2023-07-07 08:00:00	936.58	50.15	25.5	934.71	85.17	13.5
2023-07-07 08:10:00	936.56	50.16	25.48	934.71	82.99	13.93
2023-07-07 08:20:00	936.58	50.18	25.45	934.71	81.25	14.46
2023-07-07 08:30:00	936.55	50.12	25.43	934.71	79.39	15
2023-07-07 08:40:00	936.48	50.11	25.41	934.71	77.43	15.54
2023-07-07 08:50:00	936.4	50.09	25.39	934.64	75.53	16.03
2023-07-07 09:00:00	936.36	50.16	25.37	934.56	73.38	16.58
2023-07-07 09:10:00	936.33	50.16	25.34	934.6	70.4	17.42
2023-07-07 09:20:00	936.36	50.09	25.32	934.58	69.88	17.52
2023-07-07 09:30:00	936.35	50.15	25.3	934.58	68	18.03
2023-07-07 09:40:00	936.34	50.18	25.28	934.56	65.89	18.59
2023-07-07 09:50:00	936.31	50.23	25.26	934.56	64.89	18.89
2023-07-07 10:00:00	936.33	50.27	25.24	934.56	62.45	19.71
2023-07-07 10:10:00	936.37	50.32	25.21	934.63	59.88	20.46
2023-07-07 10:20:00	936.37	50.4	25.19	934.59	59.73	20.53
2023-07-07 10:30:00	936.38	50.43	25.17	934.61	58.61	20.86
2023-07-07 10:40:00	936.4	50.54	25.15	934.61	56.08	21.67
2023-07-07 10:50:00	936.45	50.63	25.12	934.71	54.78	22.14
2023-07-07 11:00:00	936.45	50.78	25.1	934.71	51.63	22.94
2023-07-07 11:10:00	936.45	50.9	25.09	934.71	49.98	23.13
2023-07-07 11:20:00	936.47	51.02	25.06	934.71	47.21	23.92
2023-07-07 11:30:00	936.49	51.13	25.04	934.71	45.95	24.4
2023-07-07 11:40:00	936.48	51.17	25.02	934.71	42.65	25.2
2023-07-07 11:50:00	936.47	51.23	25.01	934.71	39.88	25.99
2023-07-07 12:00:00	936.43	51.28	24.98	934.71	37.14	26.62
2023-07-07 12:10:00	936.39	51.24	24.97	934.69	27.15	28.31
2023-07-07 12:20:00	936.42	49.42	24.95	934.69	19.6	28.87
2023-07-07 12:30:00	936.39	46.29	24.93	934.61	16.14	29.36
2023-07-07 12:40:00	936.31	43.61	24.91	934.59	15.68	29.26
2023-07-07 12:50:00	936.4	41.19	24.9	934.61	15.44	29.44
2023-07-07 13:00:00	936.47	40.05	24.89	934.67	16.58	29.37
2023-07-07 13:10:00	936.51	38.98	24.89	934.71	16.92	29.76
2023-07-07 13:20:00	936.48	38.09	24.87	934.71	16.84	29.7
2023-07-07 13:30:00	936.48	37.47	24.87	934.71	17.12	29.56
2023-07-07 13:40:00	936.54	37.29	24.87	934.71	16.98	29.8
2023-07-07 13:50:00	936.53	37.49	24.87	934.71	16.88	30.12
2023-07-07 14:00:00	936.49	37.45	24.85	934.71	16.46	30.27
2023-07-07 14:10:00	936.43	36.85	24.85	934.69	16.44	29.99
2023-07-07 14:20:00	936.36	36.18	24.85	934.58	16.21	30.25
2023-07-07 14:30:00	936.29	35.47	24.85	934.52	14.94	30.24
2023-07-07 14:40:00	936.27	35.56	24.86	934.44	14.97	30.81
2023-07-07 14:50:00	936.35	36.17	24.87	934.48	13.97	30.61
2023-07-07 15:00:00	936.38	36.18	24.87	934.5	14.9	30.38
2023-07-07 15:10:00	936.32	36.2	24.87	934.47	14.86	30.59
2023-07-07 15:20:00	936.32	35.94	24.87	934.52	16.05	30.36
2023-07-07 15:30:00	936.31	35.68	24.87	934.5	14.75	30.88
2023-07-07 15:40:00	936.38	35.16	24.87	934.52	14.62	30.69
2023-07-07 15:50:00	936.29	34.76	24.89	934.51	14.13	30.91
2023-07-07 16:00:00	936.3	35.28	24.9	934.48	14.2	30.92
2023-07-07 16:10:00	936.29	36.12	24.91	934.47	14.4	30.85
2023-07-07 16:20:00	936.29	36.16	24.91	934.42	14.33	31.27
2023-07-07 16:30:00	936.27	35.02	24.92	934.42	14.35	30.95
2023-07-07 16:40:00	936.25	34.39	24.93	934.37	14.65	30.79
2023-07-07 16:50:00	936.22	34.63	24.95	934.34	14.42	31.16
2023-07-07 17:00:00	936.2	34.52	24.96	934.34	14.5	31.04
2023-07-07 17:10:00	936.24	34.14	24.98	934.35	15.14	31.18
2023-07-07 17:20:00	936.15	34.6	25	934.33	15.54	31.02
2023-07-07 17:30:00	936.27	34.8	25.02	934.37	15.29	31.25
2023-07-07 17:40:00	936.28	35.44	25.03	934.46	14.97	31.16
2023-07-07 17:50:00	936.37	36.17	25.05	934.53	14.62	30.99
2023-07-07 18:00:00	936.44	35.66	25.06	934.58	14.53	30.89
2023-07-07 18:10:00	936.41	35.02	25.08	934.6	14.68	30.67
2023-07-07 18:20:00	936.49	34.71	25.1	934.6	15	30.77
2023-07-07 18:30:00	936.46	35.17	25.11	934.63	15.87	30.86
2023-07-07 18:40:00	936.48	35.46	25.13	934.6	16.39	30.9
2023-07-07 18:50:00	936.56	36.98	25.15	934.72	18.07	30.58
2023-07-07 19:00:00	936.49	38.05	25.18	934.71	29.51	29.37
2023-07-07 19:10:00	936.59	39.66	25.19	934.71	32.86	28.18
2023-07-07 19:20:00	936.62	40.95	25.2	934.72	33.24	28.03
2023-07-07 19:30:00	936.69	42.19	25.23	934.79	33.77	27.72
2023-07-07 19:40:00	936.83	43.02	25.25	934.98	34.88	27.2
2023-07-07 19:50:00	937.01	43.5	25.27	935.18	35.06	26.97
2023-07-07 20:00:00	937.16	44.15	25.29	935.32	34.79	26.86
2023-07-07 20:10:00	937.35	44.84	25.32	935.44	34.88	26.3
2023-07-07 20:20:00	937.48	45.11	25.34	935.64	35.72	25.5
2023-07-07 20:30:00	937.61	45.11	25.36	935.79	35.91	25.16
2023-07-07 20:40:00	937.74	45.44	25.39	935.82	36.3	24.84
2023-07-07 20:50:00	937.9	45.61	25.41	936.03	38.3	24.48
2023-07-07 21:00:00	938.04	45.63	25.44	936.18	38.33	24.07
2023-07-07 21:10:00	938.2	45.27	25.46	936.38	39.42	23.7
2023-07-07 21:20:00	938.44	45.23	25.49	936.55	40.32	23.38
2023-07-07 21:30:00	938.64	45.23	25.51	936.73	41.81	22.94
2023-07-07 21:40:00	938.74	45.27	25.52	936.85	43.57	22.45
2023-07-07 21:50:00	938.94	45.36	25.55	936.96	44.44	21.92
2023-07-07 22:00:00	939.13	45.43	25.58	937.19	45.69	21.43
2023-07-07 22:10:00	939.28	45.48	25.6	937.39	47.13	21.12
2023-07-07 22:20:00	939.46	45.6	25.62	937.5	48.15	20.78
2023-07-07 22:30:00	939.53	45.69	25.64	937.66	48.86	20.59
2023-07-07 22:40:00	939.64	45.82	25.66	937.8	50.15	20.3
2023-07-07 22:50:00	939.78	45.86	25.68	937.94	52.01	20.03
2023-07-07 23:00:00	939.86	45.97	25.7	937.94	53.61	19.79
2023-07-07 23:10:00	939.88	46.07	25.72	937.94	55.13	19.66
2023-07-07 23:20:00	939.95	46.16	25.74	937.94	56.87	19.35
2023-07-07 23:30:00	939.99	46.26	25.76	937.99	58.86	19.03
2023-07-07 23:40:00	940.14	46.39	25.77	938.25	60.39	18.75
2023-07-07 23:50:00	940.22	46.48	25.77	938.27	61.45	18.56
2023-07-08	940.25	46.59	25.79	938.4	62.73	18.44
2023-07-08 00:10:00	940.28	46.7	25.79	938.41	64.14	18.21
2023-07-08 00:20:00	940.29	46.8	25.79	938.43	65.83	17.84
2023-07-08 00:30:00	940.43	46.9	25.81	938.57	66.82	17.64
2023-07-08 00:40:00	940.46	46.96	25.81	938.57	67.13	17.72
2023-07-08 00:50:00	940.43	47.05	25.83	938.57	68.6	17.54
2023-07-08 01:00:00	940.42	47.16	25.83	938.56	69.42	17.36
2023-07-08 01:10:00	940.47	47.22	25.83	938.61	69.97	17.26
2023-07-08 01:20:00	940.47	47.33	25.83	938.57	72.01	16.81
2023-07-08 01:30:00	940.42	47.31	25.83	938.56	71.87	16.87
2023-07-08 01:40:00	940.51	47.32	25.84	938.62	72.24	16.78
2023-07-08 01:50:00	940.6	47.33	25.84	938.69	73.53	16.52
2023-07-08 02:00:00	940.67	47.33	25.84	938.8	73.83	16.47
2023-07-08 02:10:00	940.62	47.37	25.83	938.74	74.78	16.24
2023-07-08 02:20:00	940.59	47.33	25.83	938.69	76.7	15.77
2023-07-08 02:30:00	940.55	47.33	25.83	938.65	78.53	15.41
2023-07-08 02:40:00	940.59	47.33	25.83	938.67	78.44	15.47
2023-07-08 02:50:00	940.64	47.29	25.82	938.75	79.71	15.01
2023-07-08 03:00:00	940.73	47.33	25.81	938.87	79.71	15.04
2023-07-08 03:10:00	940.78	47.34	25.81	938.99	79.92	14.86
2023-07-08 03:20:00	940.74	47.38	25.79	938.92	79.63	14.72
2023-07-08 03:30:00	940.77	47.43	25.79	938.92	80.63	14.59
2023-07-08 03:40:00	940.87	47.54	25.79	939.09	81.35	14.73
2023-07-08 03:50:00	940.84	47.62	25.78	939.09	81.88	14.7
2023-07-08 04:00:00	941.01	47.7	25.77	939.19	82.4	14.79
2023-07-08 04:10:00	941.03	47.7	25.77	939.18	83	14.71
2023-07-08 04:20:00	941.03	47.73	25.75	939.18	83.96	14.54
2023-07-08 04:30:00	940.94	47.8	25.73	939.16	85.3	14.17
2023-07-08 04:40:00	940.88	47.83	25.72	939.1	86.4	13.99
2023-07-08 04:50:00	940.87	47.95	25.7	939.1	87.48	13.85
2023-07-08 05:00:00	940.72	47.95	25.69	938.92	88.08	13.56
2023-07-08 05:10:00	940.59	48.04	25.68	938.8	88.66	13.49
2023-07-08 05:20:00	940.59	48.07	25.66	938.79	88.85	13.43
2023-07-08 05:30:00	940.59	48.12	25.64	938.75	89.01	13.59
2023-07-08 05:40:00	940.61	48.21	25.62	938.77	89.33	13.54
2023-07-08 05:50:00	940.76	48.25	25.61	938.97	89.71	13.4
2023-07-08 06:00:00	940.9	48.3	25.59	939.11	90.63	13.28
2023-07-08 06:10:00	940.95	48.34	25.57	939.18	90.78	13.08
2023-07-08 06:20:00	940.96	48.35	25.56	939.18	91.61	12.99
2023-07-08 06:30:00	941	48.37	25.53	939.18	91.83	13.08
2023-07-08 06:40:00	941.08	48.38	25.51	939.19	91.23	13
2023-07-08 06:50:00	941.17	48.43	25.5	939.31	91.04	12.86
2023-07-08 07:00:00	941.29	48.44	25.48	939.39	91.68	12.63
2023-07-08 07:10:00	941.38	48.43	25.46	939.5	93.44	12.22
2023-07-08 07:20:00	941.4	48.42	25.44	939.62	93.47	12.36
2023-07-08 07:30:00	941.44	48.44	25.41	939.65	93.72	12.45
2023-07-08 07:40:00	941.46	48.47	25.4	939.65	93.12	12.83
2023-07-08 07:50:00	941.47	48.42	25.38	939.65	91.72	13.06
2023-07-08 08:00:00	941.47	48.43	25.35	939.65	90.41	13.25
2023-07-08 08:10:00	941.5	48.27	25.33	939.65	89.93	13.35
2023-07-08 08:20:00	941.59	48.28	25.31	939.79	89.19	13.37
2023-07-08 08:30:00	941.57	48.36	25.28	939.67	87.61	13.54
2023-07-08 08:40:00	941.62	48.43	25.26	939.81	84.58	14.07
2023-07-08 08:50:00	941.76	48.44	25.23	939.96	81	14.73
2023-07-08 09:00:00	941.88	48.44	25.2	940.11	80.8	14.85
2023-07-08 09:10:00	941.99	48.44	25.19	940.25	79.18	15.5
2023-07-08 09:20:00	942.02	48.44	25.16	940.25	78.39	15.89
2023-07-08 09:30:00	941.97	48.48	25.13	940.25	79.42	15.69
2023-07-08 09:40:00	941.97	48.56	25.11	940.25	79.43	15.71
2023-07-08 09:50:00	941.96	48.64	25.09	940.25	76.6	16.46
2023-07-08 10:00:00	942	48.75	25.06	940.25	73.48	17.09
2023-07-08 10:10:00	942.03	48.82	25.03	940.25	73.39	17.1
2023-07-08 10:20:00	942.04	48.99	25.01	940.25	70.19	17.86
2023-07-08 10:30:00	942.06	49.01	24.99	940.25	68.49	17.9
2023-07-08 10:40:00	942.06	49.14	24.96	940.25	66.55	18.45
2023-07-08 10:50:00	942.13	49.3	24.94	940.39	66.39	18.47
2023-07-08 11:00:00	942.13	49.37	24.92	940.37	64.02	18.79
2023-07-08 11:10:00	942.14	49.43	24.9	940.29	61.43	19.34
2023-07-08 11:20:00	942.16	49.43	24.87	940.33	61.58	19.48
2023-07-08 11:30:00	942.15	49.43	24.85	940.41	60.15	19.72
2023-07-08 11:40:00	942.23	49.54	24.83	940.41	59.84	19.63
2023-07-08 11:50:00	942.24	49.59	24.81	940.41	58.52	20.01
2023-07-08 12:00:00	942.26	49.69	24.79	940.44	57.17	20.18
2023-07-08 12:10:00	942.3	49.62	24.77	940.56	56.62	20.34
2023-07-08 12:20:00	942.33	49.74	24.75	940.56	54.61	20.83
2023-07-08 12:30:00	942.33	49.73	24.74	940.56	52.56	21.25
2023-07-08 12:40:00	942.35	49.78	24.72	940.56	50.56	22.13
2023-07-08 12:50:00	942.3	49.81	24.7	940.56	50.53	21.9
2023-07-08 13:00:00	942.25	49.9	24.68	940.46	48.96	22.43
2023-07-08 13:10:00	942.21	49.95	24.67	940.41	46.8	23
2023-07-08 13:20:00	942.22	50.01	24.65	940.41	47.07	22.94
2023-07-08 13:30:00	942.16	50.04	24.64	940.32	46.35	23.36
2023-07-08 13:40:00	942.1	50.04	24.63	940.25	44.75	24.03
2023-07-08 13:50:00	942.06	50.05	24.61	940.25	43.14	24.5
2023-07-08 14:00:00	941.98	50.03	24.59	940.24	43.09	24.53
2023-07-08 14:10:00	941.91	49.93	24.59	940.17	43.83	24.5
2023-07-08 14:20:00	941.89	49.92	24.58	940.14	43.68	24.55
2023-07-08 14:30:00	941.94	49.98	24.56	940.22	44.18	24.34
2023-07-08 14:40:00	941.93	49.94	24.55	940.21	41.53	24.68
2023-07-08 14:50:00	941.93	49.94	24.55	940.24	39.68	24.53
2023-07-08 15:00:00	941.94	49.92	24.53	940.17	38.68	24.8
2023-07-08 15:10:00	941.91	49.78	24.52	940.1	38.89	24.94
2023-07-08 15:20:00	941.9	49.61	24.51	940.1	37.34	25.41
2023-07-08 15:30:00	941.88	49.5	24.5	940.08	36.42	25.73
2023-07-08 15:40:00	941.87	49.33	24.5	940.08	36.6	25.61
2023-07-08 15:50:00	941.76	49.28	24.5	939.98	36.97	26.1
2023-07-08 16:00:00	941.74	49.26	24.5	939.96	40.26	25.39
2023-07-08 16:10:00	941.83	49.26	24.49	940.11	37.76	25.56
2023-07-08 16:20:00	941.95	49.22	24.49	940.2	35.34	25.92
2023-07-08 16:30:00	941.91	49.22	24.48	940.19	37.36	25.57
2023-07-08 16:40:00	941.93	49.15	24.48	940.13	36.05	25.6
2023-07-08 16:50:00	941.9	49.1	24.48	940.14	36.35	25.74
2023-07-08 17:00:00	941.93	49.03	24.49	940.14	36.78	25.5
2023-07-08 17:10:00	941.97	48.73	24.5	940.23	37.34	25.26
2023-07-08 17:20:00	941.86	48.49	24.5	940.08	37.73	25.3
2023-07-08 17:30:00	941.89	47.95	24.5	940.1	37.93	25.47
2023-07-08 17:40:00	941.86	47.56	24.5	940.1	38.29	25.72
2023-07-08 17:50:00	941.82	47.3	24.5	940.03	37.51	25.58
2023-07-08 18:00:00	941.84	47.04	24.5	940.1	37.88	25.88
2023-07-08 18:10:00	941.85	46.82	24.52	940.1	38.32	25.89
2023-07-08 18:20:00	941.85	46.7	24.53	940.1	38.62	25.81
2023-07-08 18:30:00	941.83	46.71	24.55	940.05	38.04	26.47
2023-07-08 18:40:00	941.71	46.72	24.55	939.87	37.36	26.88
2023-07-08 18:50:00	941.69	46.85	24.56	939.83	38.09	26.56
2023-07-08 19:00:00	941.67	46.98	24.58	939.81	38.17	26.62
2023-07-08 19:10:00	941.65	47.27	24.59	939.81	38.18	26.62
2023-07-08 19:20:00	941.63	47.4	24.59	939.79	38.98	26.36
2023-07-08 19:30:00	941.56	47.71	24.61	939.7	38.93	26.45
2023-07-08 19:40:00	941.56	47.76	24.62	939.66	39.24	26.37
2023-07-08 19:50:00	941.6	47.76	24.63	939.71	39.12	26.32
2023-07-08 20:00:00	941.59	47.74	24.64	939.67	39.63	26.19
2023-07-08 20:10:00	941.51	47.84	24.65	939.65	40.09	26.08
2023-07-08 20:20:00	941.52	47.96	24.67	939.65	41.88	25.49
2023-07-08 20:30:00	941.57	48.08	24.68	939.66	43.39	25
2023-07-08 20:40:00	941.61	48.12	24.69	939.81	43.33	25.11
2023-07-08 20:50:00	941.62	48.39	24.71	939.79	43.66	25.31
2023-07-08 21:00:00	941.66	48.71	24.72	939.82	51.42	24.87
2023-07-08 21:10:00	941.76	49.24	24.74	939.96	54.33	24.21
2023-07-08 21:20:00	941.86	49.89	24.76	940.09	56.41	23.39
2023-07-08 21:30:00	942.04	50.32	24.77	940.25	57.08	22.79
2023-07-08 21:40:00	942.22	50.45	24.78	940.31	58.42	22.21
2023-07-08 21:50:00	942.37	50.58	24.8	940.5	59.53	21.72
2023-07-08 22:00:00	942.49	50.74	24.82	940.67	60.53	21.26
2023-07-08 22:10:00	942.59	50.86	24.83	940.72	61.41	20.97
2023-07-08 22:20:00	942.69	51.01	24.85	940.82	62.39	20.72
2023-07-08 22:30:00	942.84	51.16	24.87	941	63.44	20.38
2023-07-08 22:40:00	942.97	51.27	24.89	941.14	62.29	20.3
2023-07-08 22:50:00	943.06	51.38	24.9	941.23	62.27	20.11
2023-07-08 23:00:00	943.15	51.46	24.91	941.34	63.35	19.79
2023-07-08 23:10:00	943.31	51.54	24.93	941.45	64.01	19.48
2023-07-08 23:20:00	943.44	51.64	24.95	941.62	63.88	19.37
2023-07-08 23:30:00	943.59	51.65	24.96	941.79	64.47	19.06
2023-07-08 23:40:00	943.77	51.75	24.97	941.86	64.63	18.85
2023-07-08 23:50:00	943.78	51.77	24.99	941.84	65.33	18.62
2023-07-09	943.83	51.78	25	941.94	65.88	18.42
2023-07-09 00:10:00	943.83	51.78	25.01	941.96	66.27	18.32
2023-07-09 00:20:00	943.85	51.85	25.02	941.96	67.05	18.13
2023-07-09 00:30:00	943.87	51.83	25.03	941.99	68.68	17.82
2023-07-09 00:40:00	943.96	51.77	25.04	942.1	70.33	17.49
2023-07-09 00:50:00	944	51.78	25.04	942.19	71.4	17.23
2023-07-09 01:00:00	944.03	51.77	25.05	942.26	72.47	16.99
2023-07-09 01:10:00	944.09	51.79	25.06	942.32	73.35	16.77
2023-07-09 01:20:00	944.13	51.78	25.06	942.27	74.07	16.56
2023-07-09 01:30:00	944.1	51.84	25.06	942.31	74.38	16.43
2023-07-09 01:40:00	944.16	51.89	25.06	942.41	75.16	16.23
2023-07-09 01:50:00	944.2	51.89	25.06	942.41	74.58	16.18
2023-07-09 02:00:00	944.17	51.89	25.07	942.4	75.83	15.84
2023-07-09 02:10:00	944.13	51.88	25.07	942.38	77.24	15.51
2023-07-09 02:20:00	944.19	51.88	25.06	942.41	78.06	15.36
2023-07-09 02:30:00	944.22	51.89	25.06	942.41	78.88	15.15
2023-07-09 02:40:00	944.19	51.85	25.06	942.39	79.76	14.94
2023-07-09 02:50:00	944.12	51.78	25.06	942.37	80.9	14.77
2023-07-09 03:00:00	944.15	51.78	25.06	942.37	82.3	14.53
2023-07-09 03:10:00	944.16	51.77	25.06	942.41	82.7	14.35
2023-07-09 03:20:00	944.21	51.72	25.05	942.41	84.04	13.94
2023-07-09 03:30:00	944.2	51.66	25.04	942.41	83.9	13.76
2023-07-09 03:40:00	944.14	51.64	25.04	942.4	84.57	13.61
2023-07-09 03:50:00	944.17	51.59	25.02	942.41	85.33	13.43
2023-07-09 04:00:00	944.21	51.58	25.02	942.41	86.21	13.26
2023-07-09 04:10:00	944.25	51.59	25.02	942.42	87.06	13.1
2023-07-09 04:20:00	944.38	51.53	25	942.56	87.65	12.94
2023-07-09 04:30:00	944.55	51.53	25	942.77	87.77	12.94
2023-07-09 04:40:00	944.65	51.49	24.98	942.87	87.88	12.66
2023-07-09 04:50:00	944.69	51.44	24.97	942.87	90.26	12.03
2023-07-09 05:00:00	944.73	51.41	24.96	942.87	90.43	12.1
2023-07-09 05:10:00	944.76	51.38	24.95	942.87	90.5	12.13
2023-07-09 05:20:00	944.85	51.37	24.94	942.95	90.92	11.92
2023-07-09 05:30:00	944.95	51.32	24.92	943.07	91.04	12.09
2023-07-09 05:40:00	945.03	51.23	24.91	943.18	90.97	11.86
2023-07-09 05:50:00	945.07	51.2	24.89	943.21	91.67	11.84
2023-07-09 06:00:00	945.06	51.14	24.88	943.2	91.77	11.78
2023-07-09 06:10:00	945.02	51.08	24.86	943.18	92.51	11.57
2023-07-09 06:20:00	945.06	50.94	24.84	943.18	93.27	11.1
2023-07-09 06:30:00	945.12	50.8	24.82	943.25	94.13	10.99
2023-07-09 06:40:00	945.09	50.52	24.81	943.21	94.41	10.9
2023-07-09 06:50:00	945.09	50.35	24.79	943.25	94.69	10.59
2023-07-09 07:00:00	945.15	50.24	24.76	943.32	95.12	10.67
2023-07-09 07:10:00	945.12	50.5	24.74	943.33	95.12	10.82
2023-07-09 07:20:00	945.25	50.45	24.72	943.48	93.97	10.43
2023-07-09 07:30:00	945.22	50.39	24.7	943.48	94.08	10.6
2023-07-09 07:40:00	945.27	50.29	24.67	943.48	94.14	10.59
2023-07-09 07:50:00	945.31	50.24	24.65	943.48	93.87	11.14
2023-07-09 08:00:00	945.37	50.16	24.63	943.48	92.56	11.52
2023-07-09 08:10:00	945.35	50.06	24.6	943.48	92.23	11.83
2023-07-09 08:20:00	945.35	50.04	24.57	943.48	91.85	12.18
2023-07-09 08:30:00	945.41	49.96	24.54	943.56	90.2	12.67
2023-07-09 08:40:00	945.48	49.92	24.51	943.65	88.9	13.02
2023-07-09 08:50:00	945.52	49.91	24.48	943.71	86.87	13.56
2023-07-09 09:00:00	945.53	49.89	24.43	943.74	85.62	13.74
2023-07-09 09:10:00	945.57	49.9	24.42	943.8	81.95	14.38
2023-07-09 09:20:00	945.68	49.92	24.41	943.94	76.93	15.32
2023-07-09 09:30:00	945.71	50.01	24.4	943.94	74.83	15.59
2023-07-09 09:40:00	945.78	50.17	24.4	943.94	71.29	15.89
2023-07-09 09:50:00	945.83	50.34	24.4	943.94	68.36	16.18
2023-07-09 10:00:00	945.83	50.42	24.4	944.05	66.78	16.43
2023-07-09 10:10:00	945.87	50.42	24.4	944.09	65.35	16.99
2023-07-09 10:20:00	945.89	50.66	24.39	944.1	61.65	17.61
2023-07-09 10:30:00	945.94	50.72	24.35	944.1	61.24	17.51
2023-07-09 10:40:00	945.98	50.78	24.31	944.21	59.97	18.07
2023-07-09 10:50:00	945.96	50.87	24.28	944.15	57.23	18.64
2023-07-09 11:00:00	945.87	50.9	24.26	944.1	56.61	18.43
2023-07-09 11:10:00	945.85	51.03	24.23	944.07	53.87	19.16
2023-07-09 11:20:00	945.8	51.1	24.21	943.94	51.5	19.61
2023-07-09 11:30:00	945.77	51.16	24.18	943.94	51.87	19.73
2023-07-09 11:40:00	945.7	51.27	24.16	943.94	50.13	20.15
2023-07-09 11:50:00	945.64	51.27	24.14	943.89	49.3	20.26
2023-07-09 12:00:00	945.63	51.31	24.12	943.93	47.41	20.65
2023-07-09 12:10:00	945.62	51.32	24.1	943.88	45.9	20.73
2023-07-09 12:20:00	945.54	51.37	24.08	943.77	43.78	21.24
2023-07-09 12:30:00	945.49	51.4	24.06	943.67	41.93	21.99
2023-07-09 12:40:00	945.45	51.41	24.04	943.6	40.28	22.5
2023-07-09 12:50:00	945.37	51.14	24.02	943.49	38.68	22.6
2023-07-09 13:00:00	945.29	50.63	24	943.49	36	23.46
2023-07-09 13:10:00	945.19	50.72	23.98	943.42	34.41	23.41
2023-07-09 13:20:00	945.14	50.77	23.97	943.33	30.44	24.08
2023-07-09 13:30:00	945.11	50.82	23.95	943.33	28.74	24.33
2023-07-09 13:40:00	945.05	50.67	23.94	943.25	28.97	24.98
2023-07-09 13:50:00	945.01	50.9	23.92	943.18	31.34	25.46
2023-07-09 14:00:00	944.93	50.96	23.91	943.11	30.85	25.59
2023-07-09 14:10:00	944.85	50.96	23.9	943	28.87	25.89
2023-07-09 14:20:00	944.78	50.77	23.88	942.87	29.26	25.85
2023-07-09 14:30:00	944.78	50.65	23.88	942.87	27.24	26.69
2023-07-09 14:40:00	944.72	50.59	23.86	942.87	24.42	27.1
2023-07-09 14:50:00	944.61	50.53	23.86	942.87	24.77	26.49
2023-07-09 15:00:00	944.52	50.4	23.86	942.77	25.21	27.2
2023-07-09 15:10:00	944.49	50.33	23.86	942.71	23.17	28.07
2023-07-09 15:20:00	944.52	50.17	23.84	942.72	23.93	28.49
2023-07-09 15:30:00	944.51	50.11	23.84	942.78	23.56	27.95
2023-07-09 15:40:00	944.45	49.9	23.84	942.66	23	28.06
2023-07-09 15:50:00	944.43	49.73	23.84	942.56	23.66	28.58
2023-07-09 16:00:00	944.38	49.51	23.84	942.56	23.75	28.55
2023-07-09 16:10:00	944.27	49.46	23.84	942.42	24.74	28.55
2023-07-09 16:20:00	944.22	49.31	23.84	942.41	23.81	29.49
2023-07-09 16:30:00	944.19	49.17	23.84	942.41	23.11	28.95
2023-07-09 16:40:00	944.1	48.93	23.84	942.32	22.32	29.35
2023-07-09 16:50:00	944.03	48.79	23.84	942.24	21.84	29.52
2023-07-09 17:00:00	943.98	48.69	23.84	942.22	21.11	29.62
[truncated: 6,521 more rows]
